# Supplementary material for: The utility of texture analysis of kidney MRI for evaluating renal dysfunction with multiclass classification model
Source: Sci Rep. 2022 Aug 30;12:14776. doi: 10.1038/s41598-022-19009-7 (PMC9427930; doi:10.1038/s41598-022-19009-7)
Supplement: Supplementary file 1 — Supplementary Information 1. [file 41598_2022_19009_MOESM1_ESM.csv]

ID_final	1	2	3	4	5	6	7	8	9	10	11	12	13	14	15	16	17	18	19	20	21	22	23	24	25	26	27	28	29	30	31	32	33	34	35	36	37	38	39	40	41	42	43	44	45	46	47	48	49
T_30_60	1	2	1	0	2	0	2	1	2	0	1	1	1	2	1	2	2	2	0	2	1	2	1	1	2	2	1	0	1	1	1	1	1	1	1	2	2	1	0	1	0	1	0	0	1	2	1	0	2
GFR	39.7	60.2	32.6	27.7	76.2	10.6	73.4	56.2	60.1	18.2	46.9	46.5	50.3	123.8	54.2	120.8	68.2	62.6	10	64.9	48.8	63.5	59.5	53.9	65.7	65.6	50.8	29	44.5	37.9	38.5	44.3	52.8	44.1	54	69.2	102.1	42.8	28.5	37.6	16.5	34.2	19.8	5.5	45.6	75.4	58.2	7.3	87.5
original_firstorder_10Percentile	110.3394181	120.9273836	61.99892676	68.33092644	69.99637169	96.83687288	62.8539991	76.32493673	91.00842286	55.39696617	61.92978687	62.54786257	33.10422874	51.05514394	59.7098012	57.97839626	82.05924566	91.3175202	51.77983616	43.55891168	42.06990383	46.87014844	41.81877296	52.8423021	54.60268426	77.40797814	58.16331987	38.24815542	66.36374223	44.77464602	36.93241455	54.13533225	50.61712825	60.2379237	28.81329325	79.30810152	71.23338578	134.6868488	62.47176326	72.74627484	63.6147116	51.41169436	109.5432153	21.09270234	81.1913279	57.47389655	75.62124183	32.66793869	83.93775069
original_firstorder_90Percentile	169.7317754	180.8397487	97.23124638	141.6061143	107.5826464	168.0037771	114.380322	110.3151084	130.6706685	100.3266266	91.61620458	146.0359597	82.70039772	101.3337486	98.41668962	89.30082795	118.984699	139.2662007	98.70336569	89.76106693	111.8542396	78.17749613	107.0278693	103.5324461	124.2622606	109.904572	98.46744527	85.88696171	106.5261924	87.11524101	79.08214223	95.61497408	89.74786072	118.4206282	72.09763211	112.2249646	113.8619472	199.7708717	112.7964763	114.8318567	118.2218037	103.8469965	221.123466	64.84230691	131.3045944	93.34070726	133.111215	86.42187677	160.6072343
original_firstorder_Energy	416698007.6	674242415.4	453230327.6	423753445.2	401095623.9	437529537.7	378281983.6	524451230.7	533620420.4	308600662.2	335065863.9	332771861.9	436377684	470461748.6	304356625.5	474659419.6	486391328.3	501506196.3	263770221.2	370766345.7	193096614.8	477716957.4	429064191	276319024.3	515382166.2	514153213.9	382526973.1	286113564.9	434851809.6	254987572.3	331659848.3	385533254.6	302413575.8	397608939.5	390762977.6	336707919.6	532387379.4	417537051.2	369612276.3	366522093.1	250984331.5	269415378.4	375161202.7	191839702.2	531615971.9	423608142.7	418913744.9	349243932.6	645352459.8
original_firstorder_Entropy	4.333403659	4.318275504	3.557050277	4.604154027	3.709028085	4.560352499	4.146642991	3.563330376	3.802221776	3.90788081	3.350463118	4.763327834	4.060545237	4.079606897	3.737166588	3.429657323	3.692755078	4.022108449	3.953629669	3.901850145	4.4706974	3.429652586	4.487930096	4.145104585	4.473871709	3.55040427	3.748769612	4.043700039	3.822714959	3.806918092	3.83631854	3.782386046	3.669095899	4.26087944	3.934614283	3.469420024	3.810447365	4.461442156	4.096085058	3.799072562	4.245290867	4.16251794	5.131229409	3.793524338	3.992575693	3.594002833	4.212389793	4.105333965	4.637540225
original_firstorder_InterquartileRange	29.70283848	25.01806237	17.58763931	34.28606603	19.2084553	36.67655735	25.033869	17.19740828	19.33944208	22.27419521	14.31933089	41.37973292	23.49292215	28.7922154	19.39082411	15.26956151	18.24716944	20.14447708	23.42512212	23.84051609	33.1419498	16.08221182	28.0825881	26.28324107	32.84025282	16.2235282	20.91347565	24.1825038	19.36821921	21.62152941	21.75725033	23.29859695	19.28641067	27.77132578	21.5012631	17.58292065	19.17749853	33.89445007	26.07920354	20.08764318	28.02876584	25.12524893	52.029664	26.67421374	21.17023475	17.14076866	29.08167034	24.93484881	39.98214202
original_firstorder_MeanAbsoluteDeviation	19.20588348	18.67989685	11.3975249	23.39199355	12.39505926	23.32234249	16.7454852	11.11130288	13.07105866	14.50839996	9.485094743	26.29132061	16.10419246	16.566878	12.82781135	10.2839918	12.09826305	15.32988515	14.7769541	14.46346812	21.33986791	10.1061376	20.95690648	16.810869	21.95964745	10.94571907	12.80288222	15.60710024	13.51750525	13.57000843	13.71327991	13.7306771	12.6546551	18.08682947	14.83252193	10.73712587	13.0279388	20.91360752	16.32850582	13.10849715	18.01384952	17.47192016	34.41713477	14.22189107	15.07607881	11.51913847	18.35824583	16.48757001	24.33550072
original_firstorder_Mean	141.3684622	149.2712435	78.08283455	101.5161913	87.8687393	128.2709521	89.10050974	92.80765913	111.125809	76.42602858	76.6524083	101.2354585	59.4982172	75.4060615	77.16866653	73.775433	101.1033393	116.2724764	75.08204164	68.61060509	79.16650534	63.02128707	74.36360633	77.32557465	93.94530153	93.34462783	78.78424813	62.18656561	86.14793488	65.22771271	57.71393617	74.42687163	68.43690516	89.11614181	49.13103985	96.12706793	92.31006139	168.6025333	86.94009945	93.12408285	91.28266195	75.60909889	162.9381457	42.7317284	105.0295154	75.11853684	101.4664073	58.1826756	120.1509544
original_firstorder_Median	142.1600823	147.4124737	76.50635249	97.99288488	87.12823722	123.5891853	89.96712746	92.7130552	110.7849145	74.35009894	76.33643076	98.79455109	58.32182969	74.19782298	75.09163083	73.48592496	101.1084885	115.4426424	74.82282779	70.17869649	80.30543697	63.19311194	73.20714603	76.44160595	98.11408138	93.25997516	78.16309998	62.06755856	84.58263854	64.36563181	56.86996758	73.36430528	65.60377554	87.75539824	46.34830393	95.56208049	92.25075599	169.5163182	85.69855392	92.5385115	91.60427637	74.84868546	160.1801158	41.53644279	103.5030949	73.62386933	97.57887883	56.19283014	117.1995457
original_firstorder_RobustMeanAbsoluteDeviation	12.71660829	10.95215139	7.342220067	14.57070449	8.028812093	15.24518912	10.59093806	7.271746133	8.303936919	9.317721264	6.070265459	17.5105953	9.968708693	11.72382582	8.121938814	6.434066306	7.69501194	8.919149573	9.988359402	9.987810108	14.10393723	6.665307622	12.26258532	11.04553869	14.09579955	6.829320705	8.692847812	10.19007803	8.16529344	9.115748769	9.06781753	9.653832883	8.187650146	11.7420347	9.048961375	7.324500218	8.24138604	13.88359184	10.76216855	8.532108291	11.58866011	10.90660567	21.74842496	10.49704095	9.290292877	7.334975843	12.21372074	10.67818914	16.70166187
original_firstorder_RootMeanSquared	442.0965357	450.040022	378.4187303	402.7819821	388.2411141	429.3928611	389.7697722	393.0941995	411.5210156	376.9367801	376.878291	402.7027729	360.2735774	375.9849839	377.5656188	374.0788291	401.4516932	416.8597736	375.5710242	369.0677463	380.1754784	363.2712627	375.5619025	377.9872567	395.0719162	393.6480338	379.1478474	362.7767572	386.6328762	365.6656459	358.1922419	374.8339062	368.8339676	389.8604684	349.7753898	396.3835111	392.7158975	469.3998027	387.5407602	393.5056298	392.0398485	376.4611222	465.2749578	343.1695172	405.567676	375.4567458	402.1725483	358.855488	421.2952354
original_firstorder_TotalEnergy	4944219524	8000044920	2688842031	2513966972	2379546792	5191390511	2244202198	3111368385	3165765929	1830810029	1987817503	1974206969	2588863394	2791069456	1805631347	2815972631	2885574471	2975244280	1564847623	2199614795	1145567295	2834112283	2545477438	1639295253	3057565097	3050276133	2269384652	1697403736	2579809319	1512743654	1967610917	2287221213	1794105118	2358861628	2318245130	1997559191	3158450517	3302783315	2192768143	2174435269	1488994432	1598337543	2225687799	1138110248	3153874052	2513104948	2485254883	2071930557	3828629095
original_firstorder_Uniformity	0.061720975	0.067952953	0.107776455	0.053304163	0.096576561	0.054209911	0.072351414	0.10569885	0.091435109	0.083646205	0.124404637	0.04561755	0.076870974	0.070129033	0.096919963	0.119294462	0.098660742	0.083116621	0.078138351	0.080185076	0.055107973	0.114995879	0.06067866	0.070295448	0.056872274	0.110564655	0.089735078	0.075816986	0.092137924	0.087151386	0.0860203	0.08579785	0.098804892	0.065222893	0.085422181	0.109226907	0.091107948	0.055649014	0.072029305	0.089576095	0.066004322	0.070919511	0.035687208	0.081523838	0.08120872	0.104540685	0.066693699	0.072049767	0.047954177
original_glcm_DifferenceAverage	2.035569713	1.837904802	1.274849635	2.384845656	1.460061163	2.143750836	1.536700313	1.335641396	1.606014248	1.595818391	1.111987238	2.420982295	1.800839	1.32109784	1.421774901	1.081054121	1.303983292	1.749899242	1.669601287	1.554396446	2.008864729	1.265081945	2.471185673	1.809069665	1.769422928	1.269273386	1.417874423	1.672090735	1.487642324	1.45019556	1.406215471	1.230598472	1.276748696	1.654892102	1.621734083	1.109414543	1.355771896	3.122942122	1.755231685	1.349778852	1.899178259	2.052075678	4.500556604	1.228694675	1.494745109	1.205930086	1.641335381	1.66711772	2.535252318
original_glcm_DifferenceEntropy	2.644923776	2.554042327	2.08667151	2.83716724	2.245774853	2.693925577	2.297935024	2.135958215	2.347458745	2.33416136	1.960650864	2.857045441	2.540825533	2.118034708	2.232895532	1.926358012	2.107956841	2.488865011	2.398838802	2.314648025	2.606286845	2.046969358	2.892861883	2.524176891	2.440475365	2.082345636	2.184197073	2.381127352	2.265789406	2.224136777	2.20220859	2.01543746	2.100697333	2.391321499	2.379809489	1.91565679	2.153691113	3.162228141	2.436394498	2.140221602	2.553797859	2.604648483	3.676834542	2.004440178	2.279760207	2.039395211	2.377646715	2.385932154	2.929575089
original_glcm_Id	0.469412147	0.507264132	0.579195242	0.439229543	0.553193616	0.466074823	0.531751947	0.564289365	0.525428943	0.524109928	0.608698553	0.443509067	0.516659442	0.562344578	0.559197662	0.626852118	0.569737014	0.51806134	0.516050111	0.526912415	0.476717355	0.567840353	0.441837649	0.513283517	0.513074052	0.577475711	0.543882338	0.507286888	0.543796815	0.547756207	0.556265456	0.579524521	0.583306425	0.516909442	0.532986428	0.598050141	0.557270155	0.372547114	0.498003865	0.559224138	0.484159666	0.471689884	0.316751873	0.570699323	0.545770654	0.592820278	0.514395027	0.516777754	0.425658084
original_glcm_Idm	0.402237909	0.448965167	0.53816946	0.365433895	0.505497801	0.399607262	0.478664563	0.518556038	0.471712982	0.470645487	0.573023448	0.37324274	0.460212386	0.517202525	0.512209302	0.597074026	0.525681738	0.463053592	0.460917187	0.471665031	0.412553469	0.524170656	0.371053673	0.455591233	0.456462169	0.535709367	0.494345114	0.448121838	0.494277971	0.499141601	0.508576431	0.538368238	0.543832656	0.460770405	0.481660377	0.562458073	0.509624602	0.286126501	0.43676776	0.511816498	0.419589554	0.404137524	0.228040499	0.527037034	0.496273441	0.554309999	0.455973227	0.460190845	0.348993893
original_glcm_InverseVariance	0.386699125	0.400985143	0.463472379	0.354247117	0.442514027	0.387480077	0.435763512	0.452075415	0.437115922	0.442472145	0.461036591	0.37077966	0.399934991	0.462636889	0.436977343	0.4694566	0.457105756	0.418321497	0.434500805	0.426706457	0.399684488	0.471519017	0.362209097	0.402467624	0.424249061	0.462003076	0.455627687	0.423337172	0.445506976	0.449655145	0.444718667	0.471232674	0.46423976	0.428374528	0.43361162	0.487549437	0.449290547	0.294807734	0.416877874	0.448185644	0.395823664	0.388008241	0.221224769	0.470554416	0.438726932	0.461692406	0.416668014	0.425204219	0.336416158
original_glcm_JointEnergy	0.008693228	0.012134573	0.024369081	0.006986607	0.019135512	0.007725412	0.013479013	0.02147357	0.016359624	0.0152568	0.03178088	0.006145623	0.013435161	0.01415292	0.021369842	0.031982118	0.021215864	0.015639268	0.013138454	0.014289328	0.008423347	0.024022619	0.008456683	0.012009189	0.009968766	0.024396121	0.016671127	0.01256146	0.017995186	0.016696904	0.017039507	0.017928027	0.022447763	0.011310561	0.016144534	0.025386741	0.018513348	0.005278074	0.011372428	0.018381179	0.009836381	0.010539739	0.002620395	0.016420405	0.016192512	0.024622455	0.011181565	0.012027456	0.005342239
original_glcm_JointEntropy	7.474822661	7.370431199	6.089796068	7.898725851	6.394958587	7.742254437	6.976619574	6.214657118	6.649128821	6.716630019	5.726364863	8.07417759	7.111016411	6.73425041	6.390606375	5.740862854	6.297602171	6.942635992	6.869960841	6.765302271	7.531592883	6.003683238	7.804318908	7.105499436	7.428564331	6.102996347	6.486021225	6.956696527	6.560594688	6.531573853	6.495623516	6.345564404	6.207968781	7.181730313	6.768497245	5.84829366	6.505110948	8.108709178	7.088601124	6.458857945	7.302630842	7.177861791	9.117926898	6.361173979	6.762659877	6.075554477	7.171531475	7.022471082	8.162258218
original_glcm_MaximumProbability	0.024428724	0.038114344	0.063176506	0.018725289	0.043928547	0.021815791	0.03477451	0.049489502	0.039393093	0.037505269	0.086920535	0.019137967	0.045967417	0.030728344	0.058537815	0.081389026	0.051527439	0.044396764	0.032690082	0.039130879	0.021215754	0.050449825	0.027418764	0.032499154	0.025988894	0.055646784	0.039795155	0.036263696	0.042410403	0.037467062	0.040978437	0.039478936	0.060572484	0.032315902	0.038829707	0.054754185	0.049073845	0.014209334	0.025758015	0.047752929	0.027302326	0.025336358	0.009584123	0.032749739	0.040999622	0.059503263	0.031338452	0.033929617	0.01414714
original_glcm_SumEntropy	5.193377535	5.19902531	4.420491963	5.483841149	4.562802072	5.446329848	5.050430025	4.443519077	4.658600926	4.768377313	4.207297577	5.646230374	4.977089289	5.000000605	4.586786433	4.326173382	4.572136109	4.882837858	4.814816746	4.774997378	5.324810076	4.300249733	5.335142746	5.029034778	5.377355	4.440554003	4.625426616	4.904500556	4.722234838	4.707017396	4.716990922	4.701057257	4.553133857	5.162685692	4.808993844	4.337876994	4.690823878	5.272407892	4.990431465	4.694651178	5.126668984	4.99928629	6.011253875	4.7025248	4.899516074	4.463266352	5.128389469	4.993539615	5.550837354
original_gldm_DependenceNonUniformity	536.7692308	707.9720637	575.257188	710.0926493	511.5584367	601.4475348	533.6803213	650.2557454	663.766106	472.6307551	395.8393387	563.7524366	667.7620464	658.6893029	399.5142857	540.6037736	571.1868787	598.6701317	403.2973262	575.2880235	333.1706587	729.3303867	804.4621959	409.4922441	712.3101151	629.8722122	567.0886885	504.5354186	595.064627	384.5144206	506.4638298	524.7383382	402.2910481	570.0634557	654.0989355	386.7666822	683.8354577	658.3002639	566.6456725	480.9518378	392.1304348	472.2593372	691.7051356	326.8612646	625.3459158	537.0865225	557.3374517	605.589233	1010.139164
original_gldm_DependenceNonUniformityNormalized	0.251767932	0.212668088	0.181755826	0.271857829	0.19224293	0.253454503	0.214329446	0.191589789	0.210652525	0.217601637	0.167799635	0.274733156	0.198620478	0.197923468	0.187126129	0.159376112	0.189260066	0.207439408	0.215667019	0.211347547	0.249379236	0.201472483	0.264451741	0.211733322	0.21572081	0.189834904	0.213111119	0.232077009	0.204559858	0.201633152	0.195924112	0.191231173	0.180967633	0.217914165	0.204789898	0.180479086	0.198098337	0.347388002	0.230250172	0.203190468	0.240128864	0.248426795	0.399137412	0.200651482	0.193485741	0.178730956	0.215188205	0.223299865	0.277816052
original_gldm_DependenceVariance	1.722430295	2.36840094	2.858269631	1.50094862	2.467584372	1.588195191	2.363787036	2.543844054	2.079286512	2.007981204	3.285518594	1.369044226	2.812885449	2.461379192	2.904074722	3.337618759	2.621097361	2.424855049	2.016956733	2.299750961	1.705921241	2.238234791	1.569789763	2.694858992	2.107864441	2.470647801	2.084638425	2.051561102	2.226123193	2.330453118	2.652385994	2.556612785	2.890869572	2.047654869	2.393658821	2.57486278	2.44686574	0.933919981	1.784759931	2.59472514	1.83766536	1.618707284	0.841712536	2.43462096	2.607402154	2.898358532	2.140189323	1.90138171	1.437334272
original_gldm_GrayLevelNonUniformity	131.5891182	226.21538	341.1124803	139.2304747	256.9902292	128.640118	180.1550201	358.7418975	288.1120279	181.679558	293.4705384	93.60721248	258.4402142	233.3894231	206.9241218	404.646816	297.758118	239.8745669	146.1187166	218.2637766	73.6242515	416.2850829	184.5844839	135.9513961	187.7922471	366.8535262	238.7850432	164.826127	268.0292197	166.1976927	222.3624758	235.4293003	219.6432749	170.6230887	272.8384471	234.0732618	314.504635	105.4548813	177.2641203	212.026616	107.7850582	134.8179905	61.84593191	132.8023327	262.4665842	314.1447587	172.7366795	195.3989676	174.3613861
original_gldm_LargeDependenceEmphasis	7.28424015	9.653048964	12.93112164	6.336906585	11.24351747	7.103666245	10.0248996	11.87566293	9.60996509	9.212707182	14.9448919	6.212475634	10.77394408	11.53725962	12.07915691	16.58962264	12.0841617	9.936936937	9.160427807	9.814842028	7.152694611	11.4281768	6.522682446	9.929679421	9.197456087	12.41651597	10.09432544	8.634774609	10.53454795	10.40534872	11.3303675	12.30174927	12.93432299	9.162844037	10.40075141	13.1259916	11.32560834	4.258047493	8.133685494	11.52893959	7.756889161	7.130457654	3.655510675	11.44198895	11.23267327	13.67554077	9.266409266	9.047935103	6.162816282
original_gldm_SmallDependenceEmphasis	0.408062699	0.348131363	0.259334632	0.452798756	0.291455522	0.402672836	0.319753036	0.267136507	0.321208022	0.329680133	0.230541358	0.436728937	0.344760714	0.269015425	0.293547625	0.201527518	0.267815001	0.343139964	0.338140865	0.331073386	0.426395914	0.25206709	0.455774682	0.371465799	0.346445124	0.243723113	0.290282384	0.357541693	0.289276153	0.311737464	0.298815216	0.251156889	0.261770138	0.337889638	0.312610416	0.235551572	0.277650729	0.566283192	0.367613307	0.272042373	0.397222101	0.412863621	0.631793855	0.268716193	0.302153879	0.236708074	0.344955255	0.322615266	0.45330921
original_glrlm_GrayLevelNonUniformity	105.3262006	161.5336078	230.0700774	113.3036303	184.3490933	102.051077	130.9470389	253.165258	213.3419007	136.346971	184.4228198	76.23375949	182.2828069	169.0092803	140.2208031	245.163267	206.0515458	169.7988999	111.7279629	161.1651404	58.89855491	295.537141	145.9556504	100.5602592	139.2869657	251.5159271	177.071273	127.0523466	192.6486065	122.1877875	159.1835664	167.6300026	150.0623887	128.2522731	196.0330532	160.8405816	219.5312156	92.33049975	138.2444365	149.2478765	84.34981919	107.9195803	55.94899083	98.68032278	183.7859026	208.0973857	130.3287254	150.2145827	146.1714306
original_glrlm_GrayLevelNonUniformityNormalized	0.059503946	0.061554554	0.099705939	0.050988695	0.091735067	0.05171196	0.067451161	0.100343352	0.08655715	0.079460139	0.111811919	0.04369831	0.070156808	0.067831844	0.087876004	0.107767152	0.092058605	0.075127194	0.075517967	0.075653756	0.052876116	0.109366684	0.05662432	0.065876843	0.053225781	0.103553425	0.08629048	0.072635427	0.086527571	0.083162007	0.081340327	0.083079819	0.092447702	0.061915054	0.079527563	0.104356832	0.084443856	0.054308601	0.069317272	0.083824358	0.06291322	0.068232369	0.035271777	0.080751919	0.074925335	0.096794235	0.063569429	0.070004428	0.047104264
original_glrlm_LongRunEmphasis	1.787911633	2.125856565	2.647549247	1.664627578	2.344434402	1.770742906	2.175227598	2.422146908	2.107583849	2.071714108	3.000438573	1.654647046	2.238992919	2.415710364	2.494351801	3.270805743	2.526070969	2.124940593	2.040905195	2.111936313	1.753058315	2.423077724	1.681103952	2.084830981	2.058367826	2.582019349	2.140872096	1.961156832	2.246009078	2.236935953	2.313015989	2.529907583	2.661585071	2.037920171	2.210864549	2.599507672	2.415157508	1.382600232	1.915691342	2.428318191	1.823850397	1.775724115	1.303558644	2.425516007	2.34898966	2.811020853	2.026317285	2.047105747	1.603557244
original_glrlm_RunEntropy	5.115713835	5.302575616	4.762402388	5.32138813	4.808446333	5.344278278	5.143675212	4.700856216	4.801600972	4.858609752	4.675618215	5.459781345	5.094244709	5.156156343	4.862711694	4.877145162	4.846415217	5.029259858	4.882214153	4.880720946	5.230998385	4.556990209	5.242684683	5.092011331	5.419671177	4.748260253	4.770055516	4.925808351	4.887886211	4.82138561	4.915322732	4.914731572	4.8507912	5.198664548	4.97676447	4.68365809	4.914253213	4.994116315	4.96215634	4.887438984	5.075971685	4.954145853	5.551350096	4.826415888	5.08216632	4.83319943	5.149008835	5.026059454	5.333366995
original_glrlm_RunLengthNonUniformity	1305.927126	1799.485527	1402.724101	1695.299232	1270.296432	1445.906942	1305.774134	1560.313908	1642.1482	1164.347329	951.9299547	1323.652711	1721.3472	1569.229831	1014.15244	1225.255421	1390.574713	1529.844534	1014.529135	1430.043201	817.6531762	1687.51495	1954.921568	1051.091188	1785.938448	1474.299668	1327.159356	1225.994605	1436.998563	965.7184246	1253.084961	1234.90938	991.5541479	1412.096092	1614.376549	899.4995863	1665.630372	1392.840196	1404.089303	1135.023247	961.6438135	1163.007138	1344.77874	777.1695759	1575.969808	1287.224323	1393.076687	1459.173654	2342.67084
original_glrlm_RunLengthNonUniformityNormalized	0.7371567	0.685167912	0.604287484	0.761554486	0.627598933	0.731486392	0.669941225	0.615455502	0.663823311	0.677024409	0.573784108	0.757311113	0.661410122	0.627111946	0.632553632	0.535675458	0.618283708	0.676057002	0.683709761	0.669914678	0.731562515	0.620920646	0.757669901	0.687784705	0.681099977	0.604921107	0.645226127	0.699715131	0.643145067	0.655227086	0.638958348	0.609206453	0.608333629	0.680620414	0.652452563	0.581157682	0.638753618	0.818993128	0.702349764	0.635030796	0.716205255	0.732696641	0.847112506	0.632031704	0.639969944	0.594757077	0.67792224	0.677423396	0.754293442
original_glrlm_RunPercentage	0.830206379	0.787623911	0.728278041	0.850114855	0.754697482	0.831437	0.779016064	0.743149676	0.781973977	0.789479742	0.698177194	0.849902534	0.77230815	0.748422476	0.746370023	0.669958726	0.740473824	0.782397782	0.790909091	0.78232917	0.833270958	0.746063536	0.846811308	0.788779731	0.792171411	0.730786618	0.771232619	0.804277829	0.764695772	0.76979549	0.756769826	0.734784985	0.7288574	0.791571101	0.771289919	0.718968735	0.752534762	0.897097625	0.81003657	0.751373046	0.820881813	0.831536034	0.915320254	0.749846532	0.757889851	0.714642263	0.791312741	0.790837021	0.853272827
original_glrlm_RunVariance	0.333242733	0.503846322	0.725005805	0.271996548	0.551063781	0.316209359	0.504667379	0.590000455	0.455232017	0.454209324	0.904461995	0.262803525	0.552293033	0.608225509	0.66834784	1.003121862	0.665908221	0.48226486	0.430706872	0.466251879	0.29847281	0.597076997	0.280517576	0.469386648	0.453781142	0.678590456	0.451013739	0.407094931	0.518534691	0.525948767	0.55271764	0.647202374	0.744672019	0.434563048	0.509464502	0.644395231	0.628342607	0.139057601	0.379078277	0.630767795	0.33251616	0.312859446	0.108347461	0.612532055	0.582091748	0.810780908	0.418710334	0.43144561	0.226982226
original_glrlm_ShortRunEmphasis	0.88206681	0.853704145	0.804570771	0.894426583	0.818945329	0.87915107	0.844431322	0.81181434	0.841267979	0.849088009	0.784948976	0.892523127	0.840049583	0.81928469	0.822048829	0.759226559	0.813566108	0.84828316	0.852360493	0.845013669	0.878782425	0.815091121	0.892649716	0.854939027	0.851517449	0.80554445	0.830616856	0.861710722	0.828832657	0.836248638	0.82679933	0.808195437	0.807437057	0.851191675	0.834571901	0.790158992	0.826467057	0.923570718	0.863308636	0.823993989	0.871097284	0.879264495	0.936546444	0.821820504	0.826899442	0.798296338	0.849600261	0.848890662	0.891456596
original_glszm_GrayLevelNonUniformityNormalized	0.052464961	0.046704661	0.077974404	0.044146227	0.076516762	0.044834702	0.055914157	0.083256209	0.072531778	0.067434226	0.083295898	0.039079873	0.059785889	0.061957006	0.069919518	0.076308666	0.07329989	0.057851674	0.065492375	0.065308492	0.046408502	0.08960758	0.045951059	0.055849592	0.044012623	0.07698132	0.07609402	0.064473678	0.069375987	0.071608163	0.06749673	0.075687506	0.07410067	0.05294891	0.064140188	0.084349157	0.068723932	0.050563215	0.061266414	0.069913177	0.054396057	0.058874726	0.033908722	0.078755556	0.059582173	0.078630284	0.055865575	0.062871129	0.044320218
original_glszm_SizeZoneNonUniformityNormalized	0.414784533	0.378138975	0.305733167	0.44703104	0.32214422	0.403982515	0.333279579	0.28899194	0.33654444	0.341884869	0.281953125	0.427018276	0.393884563	0.295192067	0.337739947	0.265377052	0.302121242	0.386540373	0.368447366	0.354340709	0.443821584	0.263963104	0.473248651	0.411214523	0.376511649	0.271465398	0.292868397	0.364555296	0.306099251	0.344061224	0.332244056	0.27148235	0.305234733	0.361617549	0.335022605	0.272787174	0.305379316	0.538123049	0.381363332	0.282782761	0.4043934	0.416741881	0.601259001	0.290724717	0.33863485	0.273132776	0.367745312	0.330313279	0.438712678
original_glszm_SmallAreaEmphasis	0.669075615	0.637502571	0.570950657	0.694760945	0.586948005	0.658857748	0.594922035	0.550905245	0.599606541	0.604844138	0.543549128	0.678511042	0.651309187	0.557061871	0.600617938	0.530649859	0.566963602	0.645789434	0.629878995	0.617050008	0.692593827	0.520117113	0.715224952	0.665951908	0.636275217	0.534040017	0.553834383	0.624284494	0.568532642	0.608670757	0.597314358	0.533803885	0.570569137	0.623514128	0.597937309	0.53263396	0.568940959	0.762187979	0.641043966	0.541965854	0.659736533	0.671184723	0.803874926	0.550819277	0.602083754	0.536232519	0.628302602	0.592356797	0.687594498
original_glszm_ZonePercentage	0.480769231	0.413036948	0.303633491	0.536753446	0.350620068	0.479983144	0.384738956	0.325279906	0.388765471	0.394567219	0.271301399	0.51754386	0.408090422	0.322115385	0.348009368	0.227299528	0.317428761	0.3998614	0.397326203	0.391991183	0.497754491	0.306077348	0.528599606	0.43795243	0.410963053	0.288125377	0.356257046	0.429622815	0.349948436	0.367068694	0.352804642	0.300291545	0.306792623	0.400611621	0.37633062	0.28044797	0.32995365	0.654353562	0.436814303	0.330798479	0.47519902	0.49026828	0.714368148	0.32228361	0.359839109	0.277870216	0.412741313	0.390855457	0.542079208
[truncated: 117 more columns]
