# Supplementary material for: The utility of texture analysis of kidney MRI for evaluating renal dysfunction with multiclass classification model
Source: Sci Rep. 2022 Aug 30;12:14776. doi: 10.1038/s41598-022-19009-7 (PMC9427930; doi:10.1038/s41598-022-19009-7)
Supplement: Supplementary file 2 — Supplementary Information 2. [file 41598_2022_19009_MOESM2_ESM.csv]

ID_final	1	2	3	4	5	6	7	8	9	10	11	12	13	14	15	16	17	18	19	20	21	22	23	24	25	26	27	28	29	30	31	32	33	34	35	36	37	38	39	40	41	42	43	44	45	46	47	48	49
T_30_60	1	2	1	0	2	0	2	1	2	0	1	1	1	2	1	2	2	2	0	2	1	2	1	1	2	2	1	0	1	1	1	1	1	1	1	2	2	1	0	1	0	1	0	0	1	2	1	0	2
GFR	39.7	60.2	32.6	27.7	76.2	10.6	73.4	56.2	60.1	18.2	46.9	46.5	50.3	123.8	54.2	120.8	68.2	62.6	10	64.9	48.8	63.5	59.5	53.9	65.7	65.6	50.8	29	44.5	37.9	38.5	44.3	52.8	44.1	54	69.2	102.1	42.8	28.5	37.6	16.5	34.2	19.8	5.5	45.6	75.4	58.2	7.3	87.5
original_firstorder_10Percentile	25.39589233	-26.0110065	34.76966013	-53.28670851	17.48490523	1.919516773	18.27302313	-1.586199265	-42.22147181	-13.71708692	49.12085302	18.43387761	9.732508625	34.00108657	-23.54490964	29.64660001	8.035109487	12.29151258	-15.76523369	17.92874107	57.21591061	31.54717677	-45.5709609	34.45442005	-2.074987717	32.31914878	-10.69457442	15.21470239	-10.94232814	29.39860244	-13.23307511	27.20942914	15.92997759	-32.2091693	-8.288015621	-0.051362162	50.97884762	-41.43522419	-51.82890384	39.82221775	-21.33088348	-1.215486634	11.64718812	12.12450255	0.705908715	27.26770936	-4.981449977	-33.72417893	20.50827329
original_firstorder_90Percentile	133.3068497	55.0783289	119.5956573	66.7258904	117.366515	104.9106185	105.8714112	118.5743535	98.90614078	58.36070349	149.0177823	99.73774746	111.6455291	122.3494671	77.5049955	101.5092648	109.7555986	100.2755797	41.93793558	102.6984554	157.6973339	129.2972904	92.47524503	113.2648358	99.64095405	134.4314075	84.96336938	121.6362508	88.32560545	105.3515874	67.25441641	107.2063306	111.0780098	55.92711614	66.65671997	97.38410656	134.2258665	22.54785706	47.15321651	125.2017493	64.73526876	73.22514533	98.54807766	82.83736735	72.13836668	121.3879538	113.4093546	54.84735943	106.0727049
original_firstorder_Energy	458618576	430316725.7	402972313.7	301694013.4	376137520.9	388188881.6	360355730.1	551591587.6	469434468.5	288274024.4	409540887.2	422911233	546018588	551098071.2	271635738.8	606003707.6	449640801.5	486096726.2	263762444	391528085.7	436564952.5	658416299	381608345.4	432388416.5	474470432.1	546960371.2	329424760.5	332476285.6	395236540.9	366599576	304281380.3	441956390.8	387287202.3	332112605.9	420817488.3	344014500.7	639283342.2	322847229.5	306720497.5	331643466.4	204194389.1	282476398.4	234002471.2	286795569.2	389507523.1	515866977.8	435749502.4	309146840.4	663164169.6
original_firstorder_Entropy	5.047146257	4.834361044	4.782530596	5.272415156	5.031874873	5.044282016	4.854829337	5.237703616	5.38474166	4.652816981	4.990223419	4.787332238	5.007903228	4.820913212	5.010245025	4.562934243	5.032106493	4.829800265	4.193442858	4.835737408	5.037637828	4.993417719	5.444576961	4.719503333	5.011018982	4.994145236	4.90210889	5.115739983	5.029007856	4.596073238	4.753188414	4.707559503	4.939570483	4.839789497	4.645892184	4.99431678	4.774511007	4.393891488	5.008755689	4.766021783	4.802134737	4.608544953	4.88470511	4.60429147	4.546912618	4.842415099	5.209717788	4.881125821	4.74272726
original_firstorder_InterquartileRange	62.09970188	40.5446677	44.15599851	69.80324631	54.78200536	56.7771458	47.99911676	66.75586265	88.20475787	39.31515841	56.86440592	41.13180599	49.50060995	50.3250269	46.13147843	35.93133239	46.76804098	45.76948946	28.23772113	44.95363641	53.19604761	53.18756183	72.09079643	40.09652731	50.2300947	50.33702892	50.78137757	54.00496486	46.95104967	40.27809808	39.06010618	40.78273408	49.47697677	44.06814272	41.14612935	54.80745116	44.82531787	31.63998524	58.81546282	41.20191872	52.086144	37.22031598	44.65740157	36.07799224	37.59603051	47.06012223	65.46315076	48.1035079	42.78221581
original_firstorder_MeanAbsoluteDeviation	34.82447517	26.97392048	27.00246245	39.96745132	32.4257345	33.15412961	28.23891433	38.81934727	47.40623261	24.2766271	31.88896711	26.65397066	31.50648372	28.43608537	30.86936566	22.60812064	32.60290369	27.71816317	17.98308411	27.49553214	32.6586147	32.38286652	43.22483411	25.49720754	31.70764319	31.88146644	29.74589795	34.12220105	31.29642567	23.81401177	25.4423212	25.57901092	30.11505925	27.88313271	24.85909799	31.8732873	27.06390222	20.06009363	33.37728335	26.35114157	29.11747265	23.60273521	28.88622584	23.56966664	22.90443225	28.98369548	37.21432186	28.78748143	26.18824237
original_firstorder_Mean	74.14790745	13.384934	75.25295263	6.15018241	63.74558805	49.6305712	60.63447477	53.02021932	23.01539955	22.22220988	97.19157833	56.86984899	57.6576783	76.95732539	23.98045282	62.32866876	51.58180906	54.7468116	10.14989457	59.14670936	105.4203991	73.87128014	21.28257026	72.32192257	42.58707704	80.09732587	35.41357258	64.11062042	35.62511485	67.46043439	25.48706279	65.70369285	60.00310424	8.765482145	26.92618577	48.20545825	91.01997827	-9.868968575	-5.293442427	80.2896456	20.2047491	34.75679272	56.62905471	47.55967842	34.80140614	68.29653911	53.87408803	9.035451886	60.97236626
original_firstorder_Median	70.18911992	12.07640861	73.11565883	7.944209302	60.80090946	46.81307392	59.07227238	43.80778734	16.5817001	22.97706092	95.22712809	55.452503	54.8654177	75.37944201	22.58656879	59.38287509	45.44954227	52.28427036	7.56157942	59.02920864	104.5012863	67.48471854	17.31675514	71.78566961	38.10908804	75.46517357	33.00102954	59.68937934	33.3258044	67.37509492	23.45975191	63.28646313	57.79511178	5.983221059	26.98009525	48.6663722	89.40054865	-10.49834974	-7.358675859	78.73514098	21.33014875	34.91011417	59.92546009	49.64561448	33.28913516	63.87002665	50.73186982	10.56159025	58.86474264
original_firstorder_RobustMeanAbsoluteDeviation	25.57867214	16.80965813	18.96111264	29.35845771	22.72445976	23.59311305	19.65402517	27.31203728	36.71746395	16.5502125	22.93211181	17.67757809	21.18563463	20.63304374	19.51509786	15.08943889	20.96527061	18.84587296	12.03669112	18.86840972	22.41244663	22.0433756	30.6218397	17.03101424	21.6624406	21.63090243	21.29141793	23.07210804	20.25664149	16.88306722	16.39886218	17.32511046	20.96650362	18.86317506	17.04643209	22.82819304	18.65925921	13.67038459	24.57263252	17.77160808	21.44753407	15.83043304	18.92745047	15.47126721	15.97098661	20.04598602	27.0342395	19.83581334	18.33983352
original_firstorder_RootMeanSquared	376.578753	315.5745563	376.8177993	309.9691856	366.0598712	352.1113402	362.4539294	356.3394528	327.7530704	323.7698534	399.1922229	358.6399835	359.9618276	378.5875025	326.6361551	363.5531991	354.2991137	356.5818214	311.05956	360.900075	407.6565243	376.2100851	325.806305	373.8323413	345.0133734	382.3702339	337.4457033	366.8123627	338.224076	368.6850317	327.2668919	367.2412766	362.0243901	310.8966931	328.5685359	350.4546446	392.5792312	291.2870662	297.5654185	381.8079987	322.1956868	336.2079322	358.6690252	348.9721451	336.0557479	370.157347	356.8440398	311.2569116	362.5241172
original_firstorder_TotalEnergy	1741317406	1633858948	1530035504	1145494457	1428147150	1473904660	1368225663	2094324309	1782384423	1094540001	1554975556	1605742364	2073164326	2092450489	1031366946	2300920327	1707230461	1845648507	1001471677	1486583200	1657585320	2499924385	1448919187	1641727117	1801504922	2076740159	1250784638	1262372000	1500663741	1391932765	1155318366	1678053171	1470481096	1260990051	1597792290	1306180057	2427278940	797973179.5	1164580129	1259208786	775300571.3	1072527575	888478132.9	1088926148	1478911377	1958682431	1654486392	1173791909	2517951457
original_firstorder_Uniformity	0.035146054	0.045427729	0.043266382	0.029968964	0.036291911	0.036398566	0.041323894	0.031904784	0.027603642	0.048512529	0.036733637	0.045365141	0.038042897	0.040715502	0.039721597	0.052215548	0.040207552	0.042557167	0.068762855	0.042490092	0.037077846	0.039472478	0.02692265	0.046564675	0.038296607	0.038158907	0.038851423	0.035930349	0.039035438	0.048700619	0.046798395	0.047063391	0.038863036	0.043556481	0.048747684	0.036754992	0.04395282	0.057371016	0.03721685	0.045107789	0.041979649	0.050403355	0.04219374	0.051387255	0.050584498	0.042557138	0.031259041	0.041244663	0.045050851
original_glcm_DifferenceAverage	3.517133897	3.472192518	3.518577548	4.298836846	3.8621641	4.231263791	3.528618509	4.009084045	3.999064929	3.460284977	3.420714091	3.643700713	3.484041468	2.934251331	3.742143974	2.724703366	3.603685753	3.015697529	2.084701112	3.609404671	3.67094027	3.266315807	4.966231304	3.289204026	3.22305934	3.102966299	4.079511614	3.705605008	3.558455893	2.724456791	3.73773223	3.691783291	3.43279643	3.60204573	3.054106614	3.675210011	2.539426123	2.412014249	3.705248054	3.426156666	3.016897061	3.103626465	4.877400037	3.374493054	2.901113153	2.54123056	3.433665128	3.380592332	3.037244333
original_glcm_DifferenceEntropy	3.337880776	3.334409022	3.324485887	3.61992515	3.4608436	3.581847822	3.363348544	3.514506527	3.5026799	3.311591353	3.27501944	3.390216576	3.306384184	3.089703928	3.426698361	3.003202729	3.380207059	3.121375218	2.668035724	3.356169557	3.384463875	3.245700598	3.795578674	3.244319704	3.234988794	3.160294483	3.510229916	3.40596407	3.354033545	3.002386973	3.416829825	3.406505232	3.320086566	3.369500644	3.155920543	3.380028942	2.903737912	2.843033478	3.40616554	3.299504494	3.140690203	3.180597867	3.78038355	3.275947427	3.077288921	2.913744666	3.283413465	3.285280492	3.124263188
original_glcm_Id	0.357792098	0.363250497	0.349009684	0.32546703	0.339647553	0.319292971	0.366241712	0.330475713	0.331846813	0.360671391	0.352612187	0.351732637	0.348399417	0.384333267	0.360017909	0.404945934	0.360602863	0.380807053	0.465729091	0.342881373	0.344235087	0.373251502	0.290615081	0.367764809	0.384540268	0.374251769	0.31824114	0.348033929	0.354926607	0.404789335	0.343487695	0.348616035	0.365730588	0.350084323	0.387104618	0.346652739	0.418896444	0.431861783	0.343466524	0.360795681	0.389268823	0.388285262	0.303320775	0.360443952	0.389589787	0.418010553	0.349508122	0.363677555	0.374516969
original_glcm_Idm	0.271454543	0.277322554	0.259791199	0.236551152	0.250467657	0.229075184	0.282416821	0.240508196	0.242292446	0.274130672	0.263650734	0.263883142	0.257905937	0.299277219	0.275009178	0.323868941	0.275624654	0.295793651	0.39776342	0.253179463	0.25405955	0.288171935	0.199488216	0.28023102	0.30342846	0.287817824	0.225942761	0.259725525	0.268479542	0.323738804	0.254799546	0.26024973	0.280469875	0.261721212	0.303456684	0.257194359	0.339765708	0.356727207	0.253502445	0.274324501	0.30700241	0.306571023	0.21447285	0.272731085	0.306246539	0.338813137	0.259670267	0.276720582	0.2867447
original_glcm_InverseVariance	0.279971145	0.27567835	0.266612112	0.236871676	0.249696699	0.235912318	0.281829808	0.243260838	0.252122327	0.284224464	0.27550278	0.266398498	0.257121115	0.298709414	0.27211064	0.324829697	0.280890251	0.304464859	0.388594707	0.265525402	0.253786947	0.288436566	0.205144294	0.276537179	0.309471611	0.293811702	0.229638592	0.263626677	0.279993882	0.322663431	0.258275361	0.258601016	0.274511045	0.264326657	0.301331384	0.259134905	0.337490239	0.356737755	0.252642467	0.280125134	0.30844398	0.308615319	0.219416223	0.275333288	0.31289926	0.333417051	0.267902017	0.280564234	0.2848522
original_glcm_JointEnergy	0.002995365	0.003903572	0.003534903	0.002188824	0.002822317	0.002626189	0.003606767	0.002369115	0.002097906	0.004284559	0.003104678	0.00377105	0.003020656	0.003688975	0.003691679	0.005342481	0.003658578	0.003923631	0.009733285	0.003343492	0.003044249	0.003622942	0.001616937	0.004080515	0.003755676	0.003458347	0.002686395	0.003094188	0.003389086	0.004934169	0.003898691	0.003814675	0.003361027	0.003622379	0.004649231	0.002918322	0.004810609	0.006642128	0.003072747	0.004019114	0.004083511	0.00506045	0.003060863	0.004511384	0.00478132	0.004651543	0.002506612	0.003635522	0.003986129
original_glcm_JointEntropy	8.899320982	8.698651201	8.644169138	9.351595006	8.968257276	9.100140888	8.673149343	9.296461037	9.438409581	8.420123442	8.774268371	8.640565648	8.923325046	8.547363005	8.781141174	8.143336473	8.849214297	8.535293785	7.383440835	8.73516879	8.853809678	8.788370914	9.733842934	8.456734719	8.781589059	8.733803724	8.973606563	8.957725139	8.871650408	8.143534974	8.62791489	8.6319394	8.775373557	8.727901468	8.315428305	8.887406454	8.254473344	7.824891664	8.921083156	8.544361555	8.41770237	8.238010888	8.86823229	8.355397179	8.21110455	8.35396455	9.099766125	8.672897722	8.495637021
original_glcm_MaximumProbability	0.010469451	0.011746444	0.010171552	0.006926937	0.009088147	0.008190126	0.012277521	0.010066922	0.00808209	0.011150799	0.009518494	0.011765895	0.009073107	0.010878202	0.01076567	0.013160228	0.012100662	0.011101162	0.030605345	0.008895864	0.009915158	0.012658773	0.005049567	0.010841669	0.012470433	0.009221579	0.00775707	0.014249744	0.010567422	0.013536349	0.012093934	0.012874472	0.013897465	0.011719064	0.014648685	0.009415297	0.015684821	0.016908264	0.010875007	0.011952213	0.01181276	0.016228586	0.009489037	0.012490917	0.011284867	0.012142102	0.007018681	0.011669057	0.012077454
original_glcm_SumEntropy	5.916371768	5.692135426	5.623715118	6.118035956	5.875030539	5.876898695	5.678776754	6.113046872	6.291554313	5.438536615	5.860823246	5.611011351	5.910231503	5.715525821	5.798811549	5.418562688	5.881981742	5.720635748	5.048694842	5.674698277	5.902068362	5.900310302	6.317150188	5.564679009	5.893278311	5.910238426	5.737005636	5.971556641	5.882054642	5.460198514	5.55810189	5.566351941	5.787347706	5.688307011	5.518392866	5.853157921	5.687578876	5.251490738	5.872544923	5.598795748	5.659822789	5.417772434	5.579604313	5.432918015	5.394355541	5.760657271	6.120039758	5.739714235	5.638340071
original_gldm_DependenceNonUniformity	1142.266543	1462.345059	1037.004933	1203.329936	1031.391165	1258.287767	922.9460445	1653.775783	1681.600915	979.1527273	950.7159533	1176.571776	1493.560987	1225.137321	877.0133543	1388.547219	1234.142937	1269.004708	692.6265591	1150.085828	967.4225352	1517.847807	1583.02114	1039.256626	1272.09132	1256.566961	1165.078811	910.2772157	1241.511143	819.2113459	1054.367124	1160.861459	981.3005076	1230.896391	1238.153925	1028.063906	1196.341851	1073.891459	1260.182448	812.4206593	635.8093543	799.6682673	776.7603079	824.6908705	1113.959698	1081.552988	1256.883694	1105.514572	1661.269917
original_gldm_DependenceNonUniformityNormalized	0.353205486	0.338427461	0.365399906	0.383226094	0.367435399	0.401880475	0.336473221	0.380703449	0.384805701	0.356055537	0.369928387	0.357838131	0.354428331	0.318631293	0.344467146	0.302845631	0.344540183	0.3319395	0.254081643	0.382596749	0.368261338	0.326278548	0.440339677	0.335894191	0.319139819	0.33589066	0.402723405	0.368384142	0.359337523	0.303749109	0.371125352	0.354245181	0.33208139	0.358235271	0.317638257	0.367034597	0.28841414	0.282231658	0.363794009	0.357107982	0.323238106	0.319995305	0.427026008	0.350187206	0.322980487	0.28726507	0.36729506	0.346447688	0.329225112
original_gldm_DependenceVariance	0.875745069	0.967444076	0.806648023	0.722591586	0.810807731	0.70138846	0.985548871	0.753232163	0.710196105	0.84321005	0.747563778	0.830735595	0.83176696	1.012518309	0.947890473	1.048181341	0.881628192	0.896000494	1.531885826	0.743738073	0.887930366	1.013246644	0.557563917	0.890848229	1.073479456	0.908444188	0.65482901	0.853844376	0.782908137	1.10819572	0.766467429	0.847355958	0.977445667	0.839575419	1.031583733	0.825256599	1.232658511	1.37000689	0.841431697	0.922537085	1.01904867	1.088371323	0.599211004	0.923850145	0.974871131	1.265542804	0.756233004	0.938411375	0.96438662
original_gldm_GrayLevelNonUniformity	113.6623377	196.2932192	122.789993	94.10254777	101.8713929	113.9639093	113.35144	138.5943831	120.6279176	133.4094545	94.40544747	149.1605839	160.312767	156.5511053	101.1311862	239.4082879	144.0234506	162.6960502	187.4475422	127.7252162	97.40350209	183.6259673	96.78692629	144.0711054	152.650276	142.7524726	112.3971656	88.78389316	134.8674385	131.3455692	132.9542415	154.2267318	114.8402707	149.6600698	190.018471	102.9507319	182.316297	218.2967148	128.9191686	102.6202198	82.57397051	125.9579832	76.75041231	121.0169851	174.4659322	160.2276228	106.9684395	131.6117205	227.3265953
original_gldm_LargeDependenceEmphasis	4.1144094	4.414950243	3.890768147	3.597452229	3.874242964	3.424784414	4.465548669	3.692909761	3.580778032	4.041454545	3.767315175	4.000608273	4.041765543	4.759687906	4.326787117	5.152671756	4.217197097	4.42819775	6.927366104	3.649367931	3.971450324	4.640584695	2.971070932	4.337427279	4.801304566	4.356856455	3.360871068	3.937272359	3.940086831	5.142380423	3.781414995	4.068050046	4.511336717	4.005820722	4.822986147	3.896822563	5.649951784	5.979237845	3.95669746	4.14989011	4.7061515	4.825530212	3.107751512	4.206794055	4.671209046	5.656042497	3.805961426	4.272955186	4.534284582
original_gldm_SmallDependenceEmphasis	0.570796268	0.55330596	0.584255075	0.611455768	0.589846119	0.631423489	0.549617828	0.597200575	0.60581973	0.572304167	0.587162559	0.576434847	0.570009853	0.52017118	0.55902745	0.479565847	0.559751691	0.532395661	0.411139159	0.603708509	0.598561731	0.534798674	0.66554497	0.546059847	0.533143043	0.548320745	0.624265852	0.5904464	0.568667991	0.496768548	0.59144902	0.569758332	0.543539149	0.578000539	0.514894851	0.591828613	0.466795754	0.458718091	0.584129133	0.575258169	0.527153025	0.531127385	0.655255635	0.573503948	0.5189302	0.476055906	0.582868406	0.566189973	0.536986693
original_glrlm_GrayLevelNonUniformity	100.3929614	171.0498899	109.0761399	84.53538622	90.98708778	102.7453376	98.94912815	123.7299143	108.1548225	117.7085558	84.68344376	131.9419744	142.1436783	136.4948575	87.9979836	205.0747941	124.8503992	142.4153107	150.6436956	114.911158	86.4208214	158.3242082	89.38442712	126.3669753	130.4964741	125.2167001	101.9296285	78.24407731	118.7035447	113.4976279	117.4895751	136.0899107	100.0994429	131.694176	163.3492301	92.0743556	154.1996146	182.3459177	113.4953536	90.37048128	71.82996446	109.0303574	69.43901931	106.7307448	152.3288044	134.9853438	95.65702883	115.4751485	198.6290935
original_glrlm_GrayLevelNonUniformityNormalized	0.034490227	0.044330265	0.042444199	0.029485289	0.03576514	0.035718519	0.040450274	0.031275782	0.027101117	0.04748072	0.036299312	0.044464443	0.037435097	0.040201641	0.038606993	0.051307534	0.038867104	0.041851703	0.066212794	0.041919104	0.036330167	0.038373288	0.026711478	0.045738028	0.037046049	0.037486393	0.038322699	0.03496783	0.038049772	0.048153075	0.045549344	0.046107987	0.038064258	0.04246522	0.047535212	0.036286198	0.043109799	0.055948851	0.036226636	0.044116715	0.041258626	0.049383376	0.041177658	0.050439698	0.049923649	0.041534505	0.0308308	0.040351972	0.044287834
original_glrlm_LongRunEmphasis	1.366881299	1.40132858	1.340346819	1.306595503	1.339171594	1.286382386	1.405933603	1.318342328	1.309446932	1.356614385	1.330628777	1.354920022	1.359850852	1.440813347	1.38507748	1.491998285	1.384359768	1.407431704	1.710735245	1.31625124	1.339758382	1.428778752	1.234963307	1.401376971	1.44922921	1.395339917	1.280927262	1.341062413	1.351664303	1.492490376	1.333892481	1.364448719	1.412027928	1.354988796	1.450829591	1.339865346	1.550299988	1.58176747	1.348249095	1.372096335	1.430949283	1.454118249	1.260511537	1.375449316	1.434963346	1.558243415	1.333932351	1.377815129	1.414100742
original_glrlm_RunEntropy	5.557260403	5.392770841	5.275685206	5.725415731	5.508568838	5.481752962	5.402659774	5.709456315	5.842200974	5.169469354	5.464042973	5.295106918	5.519120056	5.402539262	5.547109435	5.202766923	5.567274145	5.388271454	4.980434119	5.300169923	5.531169988	5.572273281	5.8158769	5.264544966	5.601446561	5.534282527	5.33425387	5.602377447	5.534750047	5.207459163	5.241805378	5.221297471	5.491948189	5.349055177	5.244425598	5.477332439	5.440011292	5.089471526	5.509290129	5.275769433	5.369639598	5.190130214	5.280242919	5.120458877	5.124437655	5.505455043	5.692455489	5.411422174	5.309370074
original_glrlm_RunLengthNonUniformity	2392.510783	3136.66418	2134.009192	2412.695326	2118.417774	2453.00745	1979.71447	3316.360736	3361.253285	2040.528071	1946.946929	2451.388148	3125.820358	2699.082543	1854.333096	3102.524889	2629.334453	2737.104747	1658.42846	2310.722181	1975.007153	3315.086021	2915.379066	2239.772637	2818.0728	2704.147889	2266.400583	1859.926178	2576.402597	1847.806578	2156.105692	2428.473757	2124.062612	2563.700342	2723.935219	2110.611318	2738.695404	2466.67271	2599.709898	1693.212454	1386.549196	1767.367518	1467.936867	1736.385994	2431.961605	2502.468044	2579.69573	2336.16259	3601.159792
original_glrlm_RunLengthNonUniformityNormalized	0.821757747	0.812709151	0.830159941	0.841345959	0.832315979	0.852632667	0.808930388	0.838227946	0.84210059	0.822897792	0.834122342	0.825786589	0.823047736	0.794676101	0.813102158	0.775983145	0.818304369	0.804047283	0.727874334	0.842724664	0.830043035	0.803167077	0.871179732	0.810266304	0.799748513	0.809205149	0.851953437	0.830990973	0.82558075	0.78351441	0.835481003	0.822117837	0.807017388	0.826379134	0.79234157	0.831587624	0.765243726	0.756114936	0.829478542	0.826327221	0.795646303	0.799821385	0.87014716	0.820255076	0.796709416	0.769426345	0.831146411	0.81580359	0.802628363
original_glrlm_RunPercentage	0.900046382	0.892906735	0.905479211	0.913057325	0.906216601	0.918716065	0.89181553	0.9106814	0.913215103	0.901454545	0.907782101	0.902448297	0.901044139	0.883029909	0.895227808	0.871755725	0.896705751	0.890073241	0.834647836	0.911926148	0.905500571	0.886930353	0.930806676	0.892937944	0.883655294	0.892876236	0.919374352	0.905503845	0.902894356	0.873934001	0.907954945	0.900671346	0.89001692	0.902575669	0.881605952	0.905926455	0.862283028	0.856636005	0.904373557	0.90043956	0.884977123	0.883353341	0.927020341	0.8985138	0.884676718	0.863081009	0.906706604	0.896740834	0.88882283
original_glrlm_RunVariance	0.131927638	0.146248423	0.119999757	0.106597296	0.120222263	0.10131835	0.147592963	0.112365933	0.109894818	0.125446394	0.116167885	0.126128606	0.127603763	0.157542532	0.136091199	0.175503302	0.13996316	0.144315559	0.271262576	0.113210394	0.11957261	0.156732436	0.080627501	0.146025995	0.167588048	0.140080956	0.097497534	0.120785544	0.124129053	0.181845349	0.119980977	0.129862062	0.147955457	0.126670714	0.163180282	0.120898681	0.203580978	0.216736259	0.124642723	0.13814315	0.151741947	0.169957248	0.096011175	0.135926955	0.156446686	0.213277405	0.116853078	0.132716351	0.147429464
original_glrlm_ShortRunEmphasis	0.925011986	0.920594293	0.928895528	0.934173186	0.929786528	0.939210184	0.918871087	0.932748211	0.934548377	0.925571414	0.930655833	0.926805689	0.925630121	0.91199955	0.920832213	0.902839522	0.923242371	0.916594806	0.877487617	0.934612461	0.928868138	0.916019245	0.947633808	0.91950214	0.914287901	0.919011923	0.93900375	0.929234747	0.926792142	0.906341612	0.9312727	0.925036165	0.917753963	0.927110624	0.910910896	0.929586154	0.897283222	0.892583141	0.928507675	0.926921922	0.91232381	0.914149561	0.946755954	0.92419856	0.91297445	0.899210544	0.92941996	0.922007902	0.915924379
original_glszm_GrayLevelNonUniformityNormalized	0.032980333	0.041004835	0.04011907	0.028040654	0.03447036	0.033771968	0.037848163	0.029627894	0.025831428	0.044402692	0.034975236	0.041535926	0.035625192	0.039003712	0.035107295	0.048242794	0.035196037	0.039755034	0.058123316	0.040126226	0.034380305	0.035450069	0.026132445	0.043111182	0.033847033	0.035524322	0.036778642	0.032795485	0.035202669	0.046377787	0.04225017	0.043705595	0.035948115	0.039412781	0.044183597	0.034827501	0.040919724	0.052083143	0.033613184	0.041568015	0.039107767	0.046590207	0.038051873	0.047587933	0.048088175	0.038693379	0.029659318	0.038067191	0.042032741
original_glszm_SizeZoneNonUniformityNormalized	0.541370588	0.528528197	0.550013268	0.581558974	0.557823823	0.598805979	0.524272327	0.558113914	0.569270869	0.541555341	0.551811986	0.545412444	0.538228299	0.493959258	0.527634105	0.449871673	0.534958485	0.498548993	0.411060965	0.566426036	0.576550659	0.51124809	0.618515029	0.517797083	0.522283326	0.521720655	0.582936944	0.557860825	0.52728778	0.475398487	0.557017798	0.533641501	0.516989006	0.547692352	0.486984508	0.566311631	0.445052741	0.440587196	0.553202606	0.544867592	0.497006181	0.513877151	0.619050344	0.547647127	0.488296858	0.465388691	0.543736964	0.537392291	0.508191726
original_glszm_SmallAreaEmphasis	0.764338194	0.755314473	0.770367697	0.791202604	0.775601555	0.802357597	0.75238367	0.775535213	0.783208658	0.76426231	0.77140156	0.767144915	0.76213452	0.730542945	0.754655963	0.696352989	0.759965496	0.733821335	0.665164945	0.781364558	0.78786055	0.743149049	0.814917317	0.747752531	0.75111405	0.750767295	0.79215296	0.775614122	0.754371352	0.716769602	0.774790972	0.758908381	0.747159024	0.768710887	0.725237781	0.781006406	0.693041968	0.688855876	0.772431739	0.766766046	0.732715972	0.744665867	0.814926271	0.768651998	0.726146363	0.709117144	0.766044077	0.761619453	0.740985531
original_glszm_ZonePercentage	0.658936302	0.641055311	0.671599718	0.693630573	0.67687923	0.712871287	0.637987605	0.685773481	0.691304348	0.660727273	0.674708171	0.66392944	0.658756526	0.611183355	0.65043205	0.572519084	0.644611949	0.62437876	0.492296405	0.689953426	0.680243624	0.622957868	0.749095967	0.635746606	0.614400401	0.635391607	0.70998963	0.677458519	0.662228654	0.585465332	0.680042239	0.662496186	0.633502538	0.665017462	0.606208312	0.67511603	0.557377049	0.549802891	0.670900693	0.662417582	0.620233859	0.618647459	0.733919736	0.661146497	0.610901711	0.56122178	0.673290473	0.655907239	0.627824019
[truncated: 117 more columns]
