# Supplementary material for: The utility of texture analysis of kidney MRI for evaluating renal dysfunction with multiclass classification model
Source: Sci Rep. 2022 Aug 30;12:14776. doi: 10.1038/s41598-022-19009-7 (PMC9427930; doi:10.1038/s41598-022-19009-7)
Supplement: Supplementary file 3 — Supplementary Information 3. [file 41598_2022_19009_MOESM3_ESM.csv]

ID_final	1	2	3	4	5	6	7	8	9	10	11	12	13	14	15	16	17	18	19	20	21	22	23	24	25	26	27	28	29	30	31	32	33	34	35	36	37	38	39	40	41	42	43	44	45	46	47	48	49
T_30_60	1	2	1	0	2	0	2	1	2	0	1	1	1	2	1	2	2	2	0	2	1	2	1	1	2	2	1	0	1	1	1	1	1	1	1	2	2	1	0	1	0	1	0	0	1	2	1	0	2
GFR	39.7	60.2	32.6	27.7	76.2	10.6	73.4	56.2	60.1	18.2	46.9	46.5	50.3	123.8	54.2	120.8	68.2	62.6	10	64.9	48.8	63.5	59.5	53.9	65.7	65.6	50.8	29	44.5	37.9	38.5	44.3	52.8	44.1	54	69.2	102.1	42.8	28.5	37.6	16.5	34.2	19.8	5.5	45.6	75.4	58.2	7.3	87.5
original_firstorder_10Percentile	-29.16091931	-56.67983183	-16.79592974	-84.24316365	-14.92190658	-33.20587909	-24.82013869	-51.29381956	-77.3133264	-42.56659062	-4.489717269	-41.41870737	-11.04564551	-3.282178485	-34.05774	-6.039345551	-22.15945219	-28.38055007	-45.70819146	-17.50219816	21.59385929	-6.282328381	-87.13666893	-7.93047231	-43.68167936	-6.078393257	-34.56125139	-29.2616497	-41.03495186	6.970931226	-40.31267194	-17.58116621	-21.96469856	-63.20223538	-39.63606425	-47.00531692	18.50830376	-60.63617476	-83.24976365	-11.08666972	-62.19845503	-39.68059468	-5.887535689	-34.74185631	-40.33871311	3.040598611	-46.56772857	-83.98211592	-18.89700607
original_firstorder_90Percentile	21.65073436	-14.15617157	25.97301307	-28.24007589	28.89199815	16.11810679	19.46198298	22.9588539	-14.40442648	-0.247840317	55.31226867	9.1400763	41.6719187	46.40639841	15.36167936	33.96010835	23.53708621	16.32364784	-9.631330448	39.13255482	78.1341817	57.86632079	20.96794463	37.95521812	49.53604316	61.63702857	21.32877595	55.18953196	21.62974098	46.80040923	7.326068862	41.41731539	30.18642891	8.472115744	18.076507	-8.773928285	75.72197541	-14.09307076	-7.84585098	46.90831066	3.561607025	0.164594679	53.61835191	1.840205405	22.67796278	69.99568797	27.67371634	-14.06490145	37.52255498
original_firstorder_Energy	284813318.3	350657069.6	296971805.7	203349610.9	279346114.1	290666600	280293061.3	366476091.2	237928832	230448301.3	351591522	275115296.7	482342927.3	455766788.1	225701823.6	468965966.5	342845534.5	344480349	237794564.1	303301716.3	309065026.8	510215803.5	326024314.1	334449933.2	371745555.5	510300570.7	276543199.1	262307885.3	333515893.3	312213219.9	283496404.4	353221916.6	313061226.8	268507700.1	345269780.6	226009769.4	586180905.7	284823620.8	241879066.3	291650225.4	180427615.3	206707455.5	179745871.2	196276436.9	348650929.2	436331180.1	301410457.4	211199837.4	529211891.3
original_firstorder_Entropy	4.116984039	3.863938343	3.864308677	4.250465859	3.870510417	4.079767458	3.886063096	4.478341371	4.355436748	3.865320279	4.27062975	4.124496116	4.075746238	4.065098428	3.999821684	3.681157427	3.859259957	3.840553389	3.545535384	4.170017369	4.188813733	4.285252511	5.107194689	3.882421041	4.757179785	4.395797921	4.154989625	4.741984946	4.29587983	3.719615442	4.031420146	4.258381365	4.068635945	4.523373953	4.165303133	3.601797287	4.248664027	3.975103458	4.549333186	4.171592806	4.352834749	3.667261946	4.223849547	3.609827192	4.274326146	4.267656184	4.462325862	4.401139563	4.144396322
original_firstorder_InterquartileRange	27.24682878	21.73431525	22.59491318	28.46058558	23.73253173	25.61053113	25.54737789	40.41601213	32.53908617	22.57000016	32.03677818	25.27939183	29.04845375	28.85143175	27.54525013	20.8692803	22.44742237	21.76388583	18.03843051	27.88172454	27.2231182	32.58344085	66.43929375	22.47462388	56.91187269	34.48470556	28.84646572	50.67070899	33.74252691	21.18589256	23.40148671	29.4992408	27.40143986	42.79065739	29.38094536	20.9190617	31.78537314	23.89212672	46.08016885	29.80297603	40.53702455	21.51640225	33.05882645	19.69803323	34.80025385	33.96272649	44.14356184	43.11561559	28.74204054
original_firstorder_MeanAbsoluteDeviation	17.04075152	14.08933659	13.97139461	18.88671555	14.19521348	16.52784814	14.53717139	23.64595539	20.08633577	14.32943441	18.88872516	16.51623474	16.68081496	16.5581703	16.10236635	12.42356695	14.31283873	13.80643384	11.24514168	17.31388551	17.31539954	19.93009205	36.73301234	14.1262484	30.93275132	21.1007818	17.41301111	28.23601115	19.64606322	12.75659704	15.71355744	18.96268698	16.36024724	23.44199604	17.76713146	12.07865038	18.91021694	14.97041511	25.23957385	18.11192362	22.76112419	12.6993861	18.9173273	11.76077643	19.68288827	20.8210738	23.27149256	23.17797539	17.25699
original_firstorder_Mean	-4.007966713	-35.57941201	5.282619812	-56.31448569	6.657243275	-8.882431039	-1.972949631	-19.50732712	-45.62679531	-20.43906404	25.84063793	-15.80141638	16.37869054	21.49804678	-9.053803486	14.18001748	-1.042169712	-6.112545015	-28.30239769	12.27955462	49.4755343	21.19896991	-31.82153661	14.48135156	-2.463939769	26.51926025	-7.944649231	10.60626704	-11.57565653	26.52954995	-17.35169886	10.09583633	4.227460345	-27.49429335	-12.55513218	-28.14856463	46.18450148	-37.13230465	-47.53237122	17.02104609	-31.86519006	-18.03409196	21.9227974	-16.04327594	-8.779120745	30.91992937	-9.753503599	-47.51877637	8.816769839
original_firstorder_Median	-6.332495197	-36.83545704	4.992022258	-59.45491169	6.072256104	-11.38950072	-1.827498593	-25.91632357	-46.94351264	-21.8774238	25.4112757	-15.20304176	16.92693958	20.7606813	-8.132798692	13.9603814	-2.918804443	-7.204877377	-28.57168248	12.99343806	48.81697748	17.13701973	-34.21045187	13.60770891	-12.28202546	23.18135691	-9.320593883	5.644838719	-14.04093033	25.61451668	-19.41848738	7.547816691	3.66890647	-28.96970947	-14.4523968	-28.97164303	44.84475579	-37.67491012	-50.78419014	14.68887712	-36.07459476	-16.57038485	20.02343639	-16.91982625	-9.300648866	24.38859812	-11.45353165	-44.36236106	7.715994428
original_firstorder_RobustMeanAbsoluteDeviation	11.32031358	9.305604102	9.373705256	12.13604167	9.84542768	10.5004246	10.19134217	16.86182677	13.73234015	9.431099547	13.28826366	10.81165078	12.16376807	11.8693165	11.66065986	8.771699831	9.550886187	9.314185627	7.791740992	11.83473781	11.6018336	13.81125344	27.03686318	9.628368806	23.53845829	14.25523162	12.15189221	20.78617179	14.28795122	8.972283316	9.813313295	12.78232809	11.37326535	17.25307467	12.30086198	8.790579527	13.14050405	10.11427644	19.2272571	12.71359001	16.75158125	9.045371906	13.45515086	8.126106732	14.61386905	14.58762446	17.83179818	17.95547478	11.79607605
original_firstorder_RootMeanSquared	296.9010051	265.1417248	305.8821602	245.1718894	307.2030065	292.0865093	298.5828814	282.0419555	255.8065138	280.3049222	326.75582	285.0453051	317.064658	322.1733544	291.6748002	314.5772481	299.5832771	294.4577191	272.0903837	313.095827	350.2068702	322.192326	272.0211978	315.029052	299.8006896	327.6642951	292.8761283	312.5019048	289.4424186	326.9338326	283.5117402	311.1264185	304.9703271	274.0183313	288.3356345	272.2606606	347.0444957	263.6022072	254.241973	317.8944859	269.6190759	282.4518112	322.8010301	284.3800947	292.2171653	331.9407198	291.5889341	253.9458603	309.6315866
original_firstorder_TotalEnergy	1081400568	1331401167	1127564825	772093053.9	1060642277	1103624747	1064237717	1391463909	903386249.3	874983602.6	1334949060	1044578558	1831395802	1730489524	856961611.6	1780605154	1301742053	1307948825	902876092.2	1151598704	1173481740	1937225629	1237873568	1269864792	1411471406	1937547479	1049999959	995950489.3	1266318157	1185434569	1076400411	1341139465	1188654346	1019490174	1310946094	858130843.1	2225655626	703990265.5	918384579.8	1107359450	685061101.7	784842370	682472604.8	745237214.9	1323783997	1656694950	1144417831	801899382.6	2009351400
original_firstorder_Uniformity	0.070392527	0.08424477	0.083847018	0.065303915	0.081821585	0.075202567	0.078847832	0.054276415	0.059131518	0.084080665	0.061213412	0.071903383	0.069191675	0.070747753	0.072656051	0.091334934	0.084628026	0.084731071	0.103001819	0.067015668	0.067096876	0.061108385	0.033433961	0.082689114	0.044192452	0.056926939	0.065765098	0.044079807	0.058657738	0.089800675	0.078816749	0.063569975	0.070604158	0.04977394	0.065900159	0.094410837	0.063080742	0.07714179	0.048608669	0.064811413	0.057728782	0.092769095	0.062425541	0.10002752	0.058197676	0.062510458	0.049711129	0.053444252	0.067750998
original_glcm_DifferenceAverage	2.31734998	1.880538909	2.116655577	2.689731482	2.047474014	2.424465605	1.936571618	2.02449121	2.485032312	2.198094082	2.093730913	2.061684739	1.954007595	1.74979771	2.105788052	1.607356647	1.915673826	1.564841211	1.368754222	1.942503042	2.094966576	2.084850527	3.2144105	1.874891638	2.250435123	1.903145235	2.133030845	2.400087651	1.862255236	1.667689505	2.334247878	2.162402367	2.015540304	2.224305866	1.713202525	1.326809498	1.643377999	1.843490963	2.303187758	1.889205791	1.780455377	1.736161058	2.320222046	1.944187712	1.898723027	1.615959571	2.168953457	2.055196608	2.075499217
original_glcm_DifferenceEntropy	2.790590863	2.538186045	2.686161565	2.978124808	2.630682546	2.857987868	2.570020729	2.620461474	2.879546089	2.72893356	2.659833172	2.644964447	2.561128245	2.435281486	2.666979148	2.319218447	2.564620193	2.307191999	2.160587956	2.562403875	2.658036505	2.670112159	3.219928113	2.517754836	2.777220218	2.544849916	2.675289118	2.840123795	2.532296845	2.374780571	2.818530225	2.691800992	2.607880112	2.725789037	2.396349701	2.124723592	2.364541688	2.494723568	2.788694302	2.555360005	2.490240762	2.432831557	2.80558037	2.569221025	2.533882011	2.3499839	2.68014355	2.6321249	2.646961893
original_glcm_Id	0.440063993	0.489136478	0.462927548	0.417704144	0.462513079	0.433420499	0.474616908	0.463579292	0.426373325	0.45802882	0.460816031	0.46042671	0.465647165	0.495963593	0.456420449	0.511015628	0.488823908	0.52301874	0.552807916	0.47107482	0.45384088	0.468483195	0.380117159	0.481460927	0.45422326	0.479517864	0.447437929	0.433239162	0.486944109	0.504579961	0.446979238	0.456074619	0.465755576	0.443221806	0.493244592	0.556869338	0.513811915	0.48160233	0.43722576	0.491204817	0.512504515	0.505255404	0.441899021	0.471464988	0.475935534	0.513169806	0.441596651	0.457672312	0.457472493
original_glcm_Idm	0.365552754	0.426214246	0.39269574	0.339883672	0.391536406	0.357919643	0.407077069	0.393697482	0.348933285	0.38701461	0.389950181	0.389811978	0.395314842	0.434941685	0.38479427	0.45225188	0.425662199	0.467692552	0.50507944	0.402347969	0.381915443	0.401109936	0.296976867	0.415847368	0.384038335	0.414314667	0.373492718	0.35594396	0.422264387	0.444927572	0.375770127	0.385438729	0.396389305	0.368623142	0.430368059	0.509238428	0.456735894	0.415897063	0.361985549	0.428908612	0.455417471	0.445473909	0.367702623	0.401721649	0.408440554	0.455871962	0.365721427	0.385572197	0.385853911
original_glcm_InverseVariance	0.360360221	0.407600399	0.373733983	0.337739917	0.378205912	0.350831012	0.390910567	0.385430789	0.343596792	0.36953323	0.376425206	0.380452639	0.386671197	0.425482336	0.376028306	0.432168917	0.402114178	0.437378901	0.457396723	0.390084331	0.378183135	0.388306716	0.304737473	0.402942923	0.371388999	0.405542768	0.369961326	0.340884124	0.398484496	0.428886722	0.368729358	0.381284393	0.387192852	0.365434076	0.420961478	0.455305312	0.433589277	0.405735108	0.357362873	0.404269851	0.414567456	0.418369967	0.356373233	0.381039816	0.396363042	0.434289891	0.364581412	0.374912891	0.377678756
original_glcm_JointEnergy	0.008491548	0.012394679	0.011022672	0.007313133	0.010624572	0.009261374	0.01067915	0.007276659	0.006701752	0.011224111	0.007840803	0.009477074	0.008987412	0.010494577	0.009180403	0.014266728	0.012700693	0.014462331	0.019787665	0.008933586	0.008423515	0.007995585	0.003051531	0.012137651	0.006072945	0.007910731	0.008024752	0.005210244	0.008227406	0.014267994	0.010345847	0.008126593	0.009380207	0.005934786	0.009594656	0.017769584	0.010001225	0.010995245	0.00578302	0.009615462	0.009854707	0.014900482	0.007583183	0.01428104	0.007829023	0.010355493	0.005772643	0.007046179	0.008579407
original_glcm_JointEntropy	7.431266357	6.962082819	7.078131044	7.696879177	7.078209017	7.418336486	7.053658992	7.72372224	7.77313266	7.036535765	7.513939562	7.367330594	7.29107317	7.118445172	7.226057242	6.632884716	6.941808188	6.715493649	6.263926193	7.35063421	7.461861298	7.580022175	8.884960432	6.97350978	8.080041764	7.575712575	7.489113881	8.137762193	7.463590722	6.657037314	7.35129015	7.518999834	7.282385208	7.8669096	7.23478551	6.320188587	7.220336903	7.066734696	7.962225753	7.24077224	7.303571928	6.619220151	7.532295568	6.696143733	7.446425019	7.225715881	7.821665966	7.616383372	7.428635004
original_glcm_MaximumProbability	0.018882736	0.030213804	0.02808008	0.02168657	0.025015485	0.024755726	0.024690301	0.02586719	0.017527583	0.026365929	0.020608846	0.025758986	0.023338349	0.026181606	0.023887254	0.031452207	0.034017332	0.04085671	0.043722436	0.024885468	0.020452727	0.020861749	0.008247999	0.033983226	0.022420735	0.020611591	0.023224062	0.018429451	0.022555036	0.033438992	0.026560942	0.021905681	0.023835131	0.015772832	0.02263089	0.04000296	0.023412543	0.023778441	0.01750331	0.02835209	0.0296308	0.037428157	0.018942345	0.041021121	0.019879129	0.025603558	0.012721046	0.021209453	0.023567997
original_glcm_SumEntropy	4.965387183	4.728484415	4.698191423	5.058409749	4.731729128	4.881483658	4.749206828	5.383829927	5.217759788	4.655744607	5.154635927	5.000984349	4.973433331	4.979438122	4.852172085	4.592380415	4.692668592	4.738786587	4.436775254	5.071903082	5.091601371	5.184195754	6.013697708	4.734503362	5.649878641	5.328648411	5.062823069	5.644423169	5.214685345	4.583273098	4.863307506	5.15223831	4.950310829	5.440144775	5.091434513	4.495349375	5.179435006	4.850723617	5.452427179	5.047100083	5.228531649	4.495090568	5.078945171	4.423290625	5.188869563	5.18409164	5.370149115	5.272375212	5.038201194
original_gldm_DependenceNonUniformity	880.6112659	1155.67923	806.6950221	984.6044931	761.8	936.2615204	777.394402	1172.430866	1019.550055	747.5155131	838.4108715	873.781453	1212.076699	1041.21453	702.4707878	1085.306394	890.417801	868.1024415	648.5280199	779.280543	670.9396825	1212.568667	1450.223332	831.8753709	1046.197776	1158.888071	863.0210918	731.8771407	934.3725195	690.3926737	932.6943578	967.5782406	876.8336304	973.1040268	1008.056586	598.4877009	1078.26731	1006.249085	1020.896312	660.5613306	532.813054	589.372829	476.2162319	605.8965801	1009.38942	883.4429293	995.6397743	856.9364885	1418.813406
original_gldm_DependenceNonUniformityNormalized	0.272550686	0.231691907	0.254157222	0.291044781	0.257364865	0.27480526	0.247262851	0.254489009	0.280404306	0.254863796	0.254603969	0.258057133	0.252621238	0.237124694	0.264783561	0.229015909	0.233093665	0.218500489	0.201907852	0.251868307	0.266245906	0.246707765	0.329147374	0.246847291	0.252949172	0.243822443	0.267686443	0.272478459	0.234707993	0.236354904	0.264444105	0.265162576	0.260497216	0.272120813	0.242729734	0.196289833	0.221546602	0.245486481	0.272821035	0.22888473	0.214670852	0.227469251	0.276067381	0.249648364	0.24721759	0.223091649	0.280857482	0.261659997	0.257031414
original_gldm_DependenceVariance	1.256263099	1.75681234	1.40781809	1.185624004	1.427554785	1.317275359	1.477983024	1.50452603	1.220913951	1.455095147	1.393512396	1.40789722	1.472478198	1.558527538	1.310600165	1.685254612	1.722244456	1.803362858	2.157645132	1.423510441	1.341465734	1.504414683	0.964011853	1.580126267	1.572686072	1.525896165	1.3193954	1.269361722	1.719478121	1.679240659	1.390607947	1.400685728	1.429332294	1.281776597	1.503630255	2.237042701	1.785374251	1.526094018	1.34642027	1.877743248	1.986113068	1.723500625	1.211190926	1.524531142	1.565431454	1.71231405	1.167972213	1.388623041	1.414419108
original_gldm_GrayLevelNonUniformity	227.4382544	420.212911	266.1304348	220.9231451	242.1918919	256.2151453	247.8975827	250.0514435	215.0022002	246.6085919	201.5757668	243.4648553	331.981659	310.6533819	192.7565021	432.8362524	323.2790576	336.6365467	330.8418431	207.3464771	169.084127	300.3477111	147.3100318	278.6623145	182.7799807	270.5737429	212.0266749	118.3983619	233.5164532	262.3077713	277.9866742	231.9668402	237.6535948	177.9916107	273.6833614	287.8586422	307.0139716	316.2041961	181.8936398	187.045738	143.2828364	240.364724	107.684058	242.7667903	237.6211119	247.5414141	176.225952	175.0299237	373.9855072
original_gldm_LargeDependenceEmphasis	6.078303931	7.996792302	6.93194707	5.483003252	6.773648649	6.020839448	7.168575064	6.917950944	5.789878988	6.809751108	6.76920741	6.698168931	6.99958316	7.846731952	6.42027893	8.577125976	7.959162304	9.085074251	10.83188045	6.990303814	6.411111111	7.267344863	4.546981389	7.402967359	6.90860735	7.387123922	6.210297767	6.019359643	7.962572218	8.095515235	6.368301673	6.580707043	6.837789661	6.08836689	7.570190224	10.90947852	8.883706595	7.36057575	6.132014965	8.181566182	9.044319098	8.320725589	5.824347826	7.174701277	7.289982856	8.630808081	5.869957687	6.598167939	6.70942029
original_gldm_SmallDependenceEmphasis	0.433927875	0.373524131	0.389497469	0.47794589	0.404692706	0.452003219	0.386672493	0.406435335	0.454498101	0.409451548	0.40343754	0.408758822	0.394695523	0.352033278	0.413713596	0.323508286	0.369921877	0.31645071	0.275464529	0.389120055	0.418261444	0.381802361	0.533691204	0.379505901	0.423139472	0.377715528	0.437109338	0.444746044	0.367215032	0.348230894	0.435986269	0.411058246	0.394346006	0.438294033	0.360124866	0.283983	0.323483525	0.377800521	0.445264474	0.37870396	0.345092473	0.3513599	0.454717628	0.38969229	0.388543322	0.331533916	0.431870779	0.411565419	0.410047407
original_glrlm_GrayLevelNonUniformity	188.2404137	331.3979891	215.3846135	185.4505626	198.7190116	211.0501486	200.7560146	201.7476939	180.2976361	199.8438652	165.0892404	197.998415	269.1790946	247.082253	160.7635288	340.3571125	252.3592638	257.00625	239.958235	168.7898991	140.3853775	243.9049353	128.8053017	221.2424922	144.7689852	217.2491525	175.7938293	97.88884655	185.4560283	208.2623485	225.7893841	190.9268868	194.4166761	149.1466772	218.5977326	212.108234	238.39185	252.7260217	151.3246317	148.0133891	108.5048663	186.5373507	90.28362856	194.0937712	193.5713216	190.0924186	149.9193502	143.7132184	306.059754
original_glrlm_GrayLevelNonUniformityNormalized	0.068493057	0.08173198	0.08164209	0.063309653	0.08030075	0.072542442	0.077230874	0.052497436	0.057806451	0.081526012	0.060018011	0.069814381	0.067497735	0.069336356	0.071928265	0.090133615	0.08126461	0.082107662	0.098706544	0.065722036	0.066037425	0.060157577	0.032905407	0.079726716	0.041851964	0.05557685	0.064259497	0.042748592	0.057314424	0.088210644	0.075662846	0.062245314	0.069226059	0.049003983	0.064412407	0.09187306	0.061849218	0.074912481	0.047487769	0.063223454	0.055116984	0.089531236	0.061096582	0.096603632	0.057394684	0.060280346	0.049528089	0.052257039	0.066203582
original_glrlm_LongRunEmphasis	1.610527984	1.832385474	1.703109065	1.524891295	1.684548227	1.592594155	1.737168214	1.700579434	1.57328615	1.692392058	1.69241537	1.68399833	1.718138782	1.848753162	1.655267523	1.920635379	1.837536343	2.00230025	2.262845669	1.714581065	1.639810153	1.757642635	1.421853385	1.784129715	1.692636509	1.765640147	1.619015488	1.599724213	1.838601261	1.854309792	1.638202577	1.66372032	1.707937226	1.607166474	1.794692526	2.230960671	1.948515893	1.771144487	1.606785528	1.865301299	1.980485104	1.894170492	1.588762921	1.737559769	1.753920815	1.917344892	1.579812434	1.663231349	1.67754369
original_glrlm_RunEntropy	4.846700655	4.744038621	4.666506974	4.922776332	4.646430659	4.803993353	4.694438403	5.263491588	5.048750664	4.656746146	5.044850856	4.895599343	4.873760273	4.930017149	4.734857126	4.5970989	4.739586012	4.797620082	4.62065563	4.960232934	4.920754064	5.095767517	5.666971479	4.712444802	5.538479028	5.22259146	4.87362079	5.438993576	5.149696424	4.586195767	4.785378904	5.014928321	4.843016796	5.231943817	5.008351634	4.663943044	5.181549089	4.808310157	5.255641257	5.028150075	5.278499075	4.568338781	4.899756798	4.423660878	5.071463695	5.193661619	5.14599375	5.15072131	4.917231367
original_glrlm_RunLengthNonUniformity	2050.598643	2818.639465	1885.589875	2252.831608	1795.766083	2194.037447	1848.754842	2781.430812	2368.314499	1777.77478	1990.735855	2070.021211	2868.585489	2469.267132	1646.250379	2525.899771	2160.443956	2071.209914	1519.127581	1832.575722	1559.567398	2878.243484	3147.021669	1982.061944	2520.633591	2757.632518	2038.600011	1718.008231	2252.420503	1620.204693	2213.19647	2245.463954	2039.616984	2273.611739	2366.427695	1434.423062	2553.624546	2393.55818	2387.881603	1634.612142	1321.065513	1426.435424	1118.932919	1432.17105	2410.411728	2097.729277	2264.348261	2002.84629	3355.399046
original_glrlm_RunLengthNonUniformityNormalized	0.745214114	0.694462872	0.714366693	0.768529282	0.725172501	0.754000098	0.710311307	0.723209634	0.758772002	0.724982177	0.722753158	0.729313105	0.718370507	0.692362985	0.735705549	0.667780376	0.695175391	0.660149241	0.623032667	0.712656948	0.733065145	0.708905681	0.803637454	0.713257957	0.728139229	0.704596918	0.744717921	0.749595053	0.695359784	0.685266993	0.741290353	0.731045081	0.725682551	0.746382215	0.696579768	0.619445978	0.661705532	0.708379703	0.748469036	0.697117191	0.669647632	0.683511844	0.756827485	0.71191325	0.714108087	0.664403956	0.747637418	0.727338915	0.724821109
original_glrlm_RunPercentage	0.850510678	0.812750601	0.831206679	0.865873485	0.83597973	0.853903728	0.826812977	0.8341654	0.857810781	0.83574838	0.835180686	0.837492617	0.831127553	0.811546345	0.842442518	0.796845326	0.812827225	0.78769192	0.756849315	0.830074337	0.843551587	0.824923703	0.888390831	0.823367953	0.836254836	0.822375342	0.848557692	0.852568876	0.812672695	0.808370421	0.846115679	0.840504248	0.834298871	0.850950783	0.817120154	0.756887504	0.791966304	0.823066602	0.851549973	0.811157311	0.792908944	0.803936704	0.856521739	0.827873918	0.825924565	0.796212121	0.853949224	0.839694656	0.83736413
original_glrlm_RunVariance	0.224666273	0.315194726	0.254247707	0.189491943	0.251609346	0.220515761	0.270912282	0.261282367	0.212633432	0.259604366	0.254760937	0.25569512	0.267056906	0.327726581	0.243071113	0.340859557	0.321358783	0.38269735	0.50652669	0.259747585	0.232334903	0.284074266	0.153739517	0.304763132	0.260286131	0.283588864	0.228818441	0.221650146	0.320552499	0.320352011	0.239882167	0.244206295	0.268921383	0.22341911	0.293601958	0.473556366	0.350379346	0.290419782	0.224778396	0.340840724	0.382467045	0.341109001	0.223885124	0.275264633	0.285147276	0.335817199	0.207228582	0.241468812	0.247249957
original_glrlm_ShortRunEmphasis	0.88680054	0.859402504	0.870755738	0.89890059	0.876377957	0.891556731	0.868237321	0.875319704	0.89385348	0.876399313	0.87486241	0.878488802	0.872456497	0.858353428	0.881800504	0.844026171	0.859869907	0.839279806	0.816591488	0.869565487	0.880625691	0.867403748	0.916339728	0.869585722	0.877864646	0.865024215	0.886630433	0.889216753	0.85990501	0.854217868	0.885012198	0.879261909	0.876518537	0.887494513	0.860728331	0.814535786	0.840747641	0.867040868	0.888461018	0.860645648	0.844892734	0.853080397	0.892958571	0.869002939	0.870295216	0.842243742	0.888440635	0.877348607	0.876002696
original_glszm_GrayLevelNonUniformityNormalized	0.062642337	0.073144812	0.074116187	0.057354267	0.075588941	0.064926394	0.072511117	0.04870778	0.054015931	0.072414235	0.056099223	0.063778324	0.062801341	0.064825046	0.07001394	0.084944959	0.07164923	0.073763083	0.086208989	0.06216766	0.062431351	0.057141505	0.031259733	0.07146448	0.03631843	0.051413415	0.059961733	0.039665005	0.053691279	0.08178944	0.065689473	0.058023104	0.065645807	0.046968823	0.060037651	0.084041767	0.058079443	0.067784776	0.044714669	0.059265904	0.049882176	0.07972257	0.058096484	0.086342879	0.0553606	0.053492886	0.048777756	0.049410225	0.062191462
original_glszm_SizeZoneNonUniformityNormalized	0.416319733	0.384815341	0.376761261	0.461945749	0.397087669	0.444212727	0.381042229	0.401908543	0.441677386	0.403803866	0.397151037	0.399385979	0.387073939	0.354288759	0.397360218	0.318241601	0.380705475	0.328976035	0.301537266	0.37924469	0.397381074	0.380182683	0.505996686	0.37275872	0.433831069	0.377628795	0.434792825	0.432768477	0.371567381	0.34190848	0.434610021	0.395200437	0.383904483	0.424277878	0.351642131	0.31013975	0.331375041	0.370669354	0.437994512	0.394445576	0.370779527	0.363618676	0.444680322	0.384825889	0.387232659	0.346878285	0.404075181	0.401812076	0.402955494
original_glszm_SmallAreaEmphasis	0.669082436	0.643715776	0.635136516	0.706456386	0.653262524	0.692349559	0.639689405	0.657190994	0.690333872	0.65920409	0.653392316	0.655003021	0.644251873	0.614635261	0.653417769	0.57857698	0.640271619	0.590814984	0.563033975	0.637209258	0.652614307	0.637961933	0.739182368	0.630812019	0.684584924	0.635580612	0.685091807	0.68334636	0.631994452	0.602020373	0.685150427	0.649752745	0.639582918	0.676175006	0.612183755	0.572792955	0.594238655	0.629416572	0.68714683	0.652075826	0.63067568	0.625297451	0.693268211	0.640503877	0.645610555	0.609760954	0.65803753	0.656306618	0.658211507
original_glszm_ZonePercentage	0.524605385	0.448476343	0.473850032	0.566065622	0.486824324	0.537129439	0.469147583	0.489689603	0.54070407	0.494033413	0.48739751	0.494093325	0.478741142	0.42746527	0.502450057	0.402405571	0.442931937	0.385099421	0.334371108	0.473820297	0.511507937	0.462868769	0.623694961	0.463204748	0.499032882	0.458447296	0.517059553	0.531273269	0.443607134	0.427935638	0.517436915	0.500685119	0.47771836	0.526286353	0.441608476	0.346343063	0.393260736	0.46108807	0.529930518	0.453568954	0.414987913	0.424160556	0.540289855	0.475072105	0.466568699	0.397222222	0.526375176	0.49740458	0.495289855
[truncated: 117 more columns]
