# Supplementary material for: The utility of texture analysis of kidney MRI for evaluating renal dysfunction with multiclass classification model
Source: Sci Rep. 2022 Aug 30;12:14776. doi: 10.1038/s41598-022-19009-7 (PMC9427930; doi:10.1038/s41598-022-19009-7)
Supplement: Supplementary file 4 — Supplementary Information 4. [file 41598_2022_19009_MOESM4_ESM.csv]

ID_final	1	2	3	4	5	6	7	8	9	10	11	12	13	14	15	16	17	18	19	20	21	22	23	24	25	26	27	28	29	30	31	32	33	34	35	36	37	38	39	40	41	42	43	44	45	46	47	48	49
T_30_60	1	2	1	0	2	0	2	1	2	0	1	1	1	2	1	2	2	2	0	2	1	2	1	1	2	2	1	0	1	1	1	1	1	1	1	2	2	1	0	1	0	1	0	0	1	2	1	0	2
GFR	39.7	60.2	32.6	27.7	76.2	10.6	73.4	56.2	60.1	18.2	46.9	46.5	50.3	123.8	54.2	120.8	68.2	62.6	10	64.9	48.8	63.5	59.5	53.9	65.7	65.6	50.8	29	44.5	37.9	38.5	44.3	52.8	44.1	54	69.2	102.1	42.8	28.5	37.6	16.5	34.2	19.8	5.5	45.6	75.4	58.2	7.3	87.5
original_firstorder_10Percentile	72.50103308	72.11198464	65.46092747	53.36772654	92.45760623	71.87646665	85.16895451	33.63968004	62.84225533	56.53773992	44.71321038	65.64795097	38.66923588	46.50777131	93.01291198	88.40942678	68.68731898	47.84007009	36.57738324	98.34230164	87.75265257	43.98741375	29.55300876	69.83388007	65.66877098	39.5925495	68.54566377	51.34589984	63.5952689	67.75200357	78.18003848	77.106285	80.12381759	64.02112894	44.52117951	21.8864349	85.71898598	39.91426769	57.04110689	105.0499965	78.23527283	89.6449558	84.12575866	69.26974698	73.01744157	70.37806557	47.76346404	31.03089434	53.27512673
original_firstorder_90Percentile	173.926269	143.9372459	132.0583683	162.5990826	191.4200055	149.091761	192.6116946	165.1154566	197.5900209	126.9153508	131.6958394	147.7547362	125.2800419	132.4390729	191.6401768	170.4027543	166.7150168	147.7616422	98.45229539	185.4151292	182.0916336	138.2728186	197.0978086	143.717535	204.8504991	140.4086287	158.9696044	167.406906	177.4410507	144.8386572	165.6810161	155.432298	174.1483336	171.9260611	121.1804349	145.7090058	182.1587654	108.0688996	188.2566163	196.1161179	186.8468808	162.3350547	154.3611883	133.9883365	164.2552271	176.515791	184.3197161	136.7335326	145.1029212
original_firstorder_Energy	572072855	769067467	471729038	534359355	581788194.6	555365647.4	646618647.2	687957678	800465038.6	424170034.3	505085014.3	606630972.7	764057620.9	703814985.9	477069077.1	909238601.4	647251337.1	693633172.2	498995620.9	650522218.5	494476226.5	715310964.8	728672340.2	562897448.6	739161083.7	652863174.4	552557989.5	423911280.2	625939518.6	562125734.7	613729138.2	589921421.2	604174435.9	655340385	628657625.5	427493896.5	952091912.3	532474300.5	703328549.3	626576927.2	388807000.6	466453395.7	301624518.4	410979129.2	726461911.4	726000655.7	624641562.4	472861133	821411180.1
original_firstorder_Entropy	4.976708941	4.536174484	4.473884843	5.116247545	4.954221433	4.571891238	5.085251674	5.258757517	5.288881536	4.510242896	4.715750701	4.756777808	4.850878642	4.818388168	4.965848489	4.706342613	4.950961564	4.896357477	4.270970436	4.74540004	4.914654509	4.891166255	5.614361339	4.580963018	5.339719106	4.975384931	4.846834798	5.115899152	5.090345034	4.66412217	4.860844306	4.575380616	4.856612833	5.061877921	4.529204936	5.17488536	4.932301309	4.454791107	5.169926823	4.853721083	5.028531647	4.555529199	4.47481779	4.368322629	4.808720233	4.930200092	5.248547686	4.889111853	4.820494444
original_firstorder_InterquartileRange	57.38533082	35.03671282	39.1749652	66.5628576	57.29402063	42.71484368	64.11905457	69.10906204	89.17131542	40.46712624	45.70273729	44.33766405	47.3908184	49.43992695	52.49515706	45.17999682	47.43275704	46.20029679	27.49996095	46.0973793	54.61730478	54.7463641	101.3542616	38.54799386	79.79752411	49.63253128	48.44139674	67.09776917	56.92289093	44.04951636	45.43319993	39.16300652	53.72829485	59.04232139	38.32962768	69.54418363	51.81838892	38.41442889	92.57535938	48.67327178	68.59680504	37.08678515	34.3705294	34.15703335	47.3084814	51.88955464	75.46529717	69.76374123	45.91389724
original_firstorder_MeanAbsoluteDeviation	32.18462732	22.19154495	22.20369422	35.97900184	31.62318971	24.21122615	35.12252951	41.3870196	46.52301931	23.14334451	26.50683424	26.53382041	28.1270753	27.97021602	31.5714001	25.97666087	30.22075462	29.38292872	18.87372623	27.05970695	30.3379936	31.03484856	54.32262752	23.21464656	43.91760971	31.61065067	28.76904705	37.20532659	34.40344081	25.22822766	27.95424463	23.76157804	30.15291032	34.50713551	23.16669112	37.75496148	31.09711471	21.71624148	46.24590667	28.94957682	36.1937061	22.88687161	21.70204352	20.4042514	27.32546506	32.54291944	41.7581184	36.14006232	28.02204569
original_firstorder_Mean	122.7280188	108.0352879	98.18258561	108.743395	143.0193463	108.4812508	137.7234491	88.76420933	126.8305872	90.08706691	89.50488965	104.1424082	81.14376011	87.55524938	137.0552576	128.9968681	112.5910554	95.84707692	63.82539559	138.2091134	134.3204151	87.60507539	110.5451728	106.2832508	129.6735448	87.08433224	111.6788654	106.3794855	116.1484026	104.8650621	117.9816816	115.1689701	125.2868862	116.1831076	80.19739942	83.37485327	131.5915098	74.79190478	122.0856285	147.7502935	130.7646308	125.9537735	115.3581093	101.3524121	118.7147385	114.9281972	116.8431503	83.5389626	97.30886565
original_firstorder_Median	121.8791084	107.1486975	98.1067318	107.9834046	142.8068971	106.3769173	137.1573771	75.77935202	120.3082142	89.96710508	90.41594767	103.4170722	82.79172198	86.53056931	132.7819704	128.569424	108.2146165	92.96594137	62.35859663	134.1958189	134.0946081	83.52645449	104.0173642	106.7757075	121.3414622	83.02101437	108.9134944	98.49568358	111.3370484	103.5422356	115.1996829	112.5394814	123.7780572	114.9196819	77.37514609	81.25342093	128.9009767	75.85034633	123.4538647	144.3026351	127.7774098	125.2482695	112.5188047	103.4267803	118.6363343	106.5435127	112.4480045	85.99626622	95.65718573
original_firstorder_RobustMeanAbsoluteDeviation	23.72781173	14.94433112	16.01464436	26.66163393	23.54233353	17.85711074	26.19083466	29.66036449	37.12885731	17.00952943	19.42420506	18.45596538	19.36012849	20.01892843	22.2244282	18.91802675	20.18311777	20.1084571	12.36848766	19.58061924	22.3543739	22.42159461	41.86684858	15.95901694	33.01901398	21.00716597	20.48036471	28.03043453	24.59333135	17.81415613	19.2459052	16.90127945	22.09861122	25.76210515	16.88759703	28.11503195	21.68850336	16.05680657	38.06658549	20.50422989	27.92977197	15.84470826	14.53484135	14.50765707	19.77910312	22.77511612	31.88391455	29.57119985	19.86206432
original_firstorder_RootMeanSquared	424.543513	409.0648942	399.141699	411.088924	444.6938446	409.5528155	439.8007079	392.0887136	430.1579231	391.1770608	390.8686304	405.5709443	382.8783877	389.1313271	438.8616487	430.1951903	414.5134892	397.6318009	364.6842038	439.4859806	435.9323133	389.5405311	415.4879818	407.3678194	432.9134647	389.289992	413.2231794	408.8489267	418.3766428	406.1317487	419.5293969	416.2349321	426.913026	418.3189656	381.2977577	386.0782942	433.3894074	375.7690957	425.2655	449.2172212	432.8704977	426.9421045	416.3501223	402.1680369	420.1155353	416.9541123	419.8252762	385.7357248	398.8680429
original_firstorder_TotalEnergy	2172089121	2920053271	1791096191	2028895676	2208977051	2108653942	2455130176	2612089309	3039266418	1610520983	1917744664	2303302340	2901031280	2672297524	1811371652	3452265315	2457533202	2633638451	1894623697	2469951548	1877465169	2715946319	2766677792	2137251590	2806502240	2478839865	2097993616	1609538526	2376614110	2134321149	2330252821	2239857896	2293974811	2488245524	2386934232	1623140888	3614973979	1316101253	2670450586	2379034270	1476251580	1771065237	1145230593	1560436629	2758285070	2756533740	2371685932	1795394614	3118795574
original_firstorder_Uniformity	0.035995639	0.052828035	0.052539709	0.032653934	0.036532721	0.04871245	0.03392832	0.03178912	0.029574428	0.051075848	0.043641527	0.044240628	0.041454899	0.0418641	0.037961682	0.044037865	0.040309891	0.04006943	0.0654366	0.043590718	0.038285751	0.040591229	0.022711153	0.050097761	0.028409652	0.038553114	0.0401975	0.03330122	0.034572079	0.047243506	0.041978938	0.049533531	0.040207112	0.035271167	0.050905023	0.030151151	0.039253877	0.05231856	0.03199013	0.040850947	0.034713892	0.051081312	0.056933545	0.05778743	0.041211806	0.040184928	0.02963359	0.038788738	0.041464113
original_glcm_DifferenceAverage	2.988440192	2.735368844	2.610839007	3.321484567	3.37426842	2.884970532	3.570286221	2.709332284	3.491951503	2.835997648	2.216111338	3.123514395	2.786735266	2.381354519	3.206952273	2.543491687	2.809428692	2.473064881	1.897601517	3.060360241	3.042587476	2.600770343	3.566578697	2.477987551	2.913930683	2.382756292	3.203869163	2.902138379	2.993018754	2.580985111	3.613361457	2.600790815	3.044704126	3.069179968	2.229998081	2.687709896	2.108510203	2.285141334	3.250634856	2.875659804	2.737993384	2.481321037	2.815955564	2.68732517	2.651923698	2.190255684	3.02869657	2.720067818	2.672592557
original_glcm_DifferenceEntropy	3.123651972	3.007483241	2.941754317	3.263212797	3.260726867	3.074638582	3.35120057	2.985054521	3.313593274	3.054735549	2.724896402	3.187667504	3.022298049	2.830750006	3.18912003	2.89401694	3.037963984	2.876241257	2.53995952	3.139137345	3.144893296	2.946475754	3.353359379	2.857415441	3.098243062	2.820389292	3.206283643	3.063877309	3.120175553	2.930808727	3.37362672	2.926421642	3.147667019	3.152001335	2.737243823	2.953757653	2.668543811	2.748456003	3.218597715	3.084056619	3.008901499	2.875178499	3.052585476	2.960374809	2.965937258	2.725359747	3.124818657	2.990841068	2.951356025
original_glcm_Id	0.384510608	0.40318817	0.412645935	0.364659904	0.354779279	0.391650956	0.349446488	0.40071198	0.350261784	0.399895345	0.440649677	0.381772748	0.396096813	0.432531251	0.363837024	0.410306431	0.399564979	0.423094389	0.484139702	0.374477047	0.381018797	0.414692275	0.348218671	0.414582016	0.397561663	0.42670605	0.367811638	0.386250907	0.38453334	0.417511085	0.347898437	0.409265384	0.383129026	0.379762672	0.44269439	0.3971348	0.455586461	0.431087576	0.361956977	0.397449703	0.405386058	0.420913651	0.401870311	0.398585915	0.408325172	0.449927454	0.37676991	0.400138918	0.398295626
original_glcm_Idm	0.299511875	0.321171137	0.333056544	0.277139376	0.264981386	0.308895022	0.260540632	0.317183525	0.260679098	0.318854954	0.366017496	0.298278735	0.313436343	0.356848486	0.275803671	0.328899727	0.317742221	0.345290664	0.420423046	0.287606062	0.296276272	0.335427666	0.258428166	0.334242489	0.316362873	0.348717634	0.281510663	0.30138903	0.299606497	0.339341583	0.259834963	0.32810076	0.30001388	0.293295706	0.366994894	0.313278176	0.383673128	0.353821556	0.272612472	0.316238491	0.32372656	0.342500751	0.320554856	0.315325744	0.327782849	0.3772726	0.290549238	0.316793103	0.314271981
original_glcm_InverseVariance	0.293712242	0.315110754	0.333670291	0.276135105	0.263055826	0.312751553	0.261266881	0.313680724	0.26499037	0.321971857	0.367275825	0.300726873	0.318784345	0.352877658	0.282361031	0.332340549	0.319395877	0.34498238	0.410256393	0.288894532	0.295347224	0.330767429	0.25554606	0.339350867	0.31689703	0.345942998	0.288010264	0.30271732	0.297768267	0.341288344	0.26487254	0.33050541	0.302540127	0.286752202	0.354118564	0.316816608	0.373503965	0.358407083	0.272185042	0.314994533	0.313193143	0.339892633	0.312399965	0.319982408	0.329824541	0.367921758	0.291232029	0.31393955	0.314382822
original_glcm_JointEnergy	0.003254302	0.005248461	0.005530365	0.002771138	0.002927589	0.004795722	0.002706302	0.003308709	0.002493679	0.005119134	0.005077218	0.004079411	0.003943384	0.004687792	0.00342927	0.004405383	0.004078653	0.004428918	0.009690407	0.003886545	0.003549893	0.004356667	0.001789588	0.005360041	0.002934219	0.004288202	0.003463368	0.00327831	0.003212174	0.00523657	0.003468949	0.005287526	0.003811108	0.003313147	0.005993185	0.002911454	0.004931741	0.005828817	0.002895197	0.00409578	0.003733508	0.005752153	0.006315033	0.006013793	0.004171034	0.005169101	0.002711948	0.004151699	0.003959038
original_glcm_JointEntropy	8.695898652	8.157407861	7.99027077	8.921628444	8.797666435	8.249151092	9.001709786	8.855484172	9.197250473	8.079166568	8.085113803	8.496938366	8.528993028	8.285724003	8.670551263	8.272642954	8.550093143	8.389429614	7.387505189	8.528713505	8.595419272	8.448827713	9.561346885	8.067886339	8.979397959	8.443991726	8.662198992	8.730553033	8.79449138	8.159403855	8.756503545	8.107849305	8.564218741	8.805305255	7.898984612	8.788179231	8.214436713	7.867192774	8.955506084	8.498265168	8.537395448	8.001922866	7.935713774	7.910661277	8.399397642	8.252849641	8.992074158	8.426986308	8.460137519
original_glcm_MaximumProbability	0.009018675	0.015182101	0.013646686	0.007052995	0.007618098	0.017463318	0.008735909	0.013542239	0.009925783	0.01292085	0.012782768	0.012397876	0.009752684	0.014205797	0.009715625	0.010979411	0.013080214	0.012079142	0.024525032	0.011068876	0.009860339	0.015230691	0.006951259	0.018991909	0.009794448	0.015021656	0.010813367	0.01154957	0.009635148	0.014308793	0.01073122	0.015552504	0.010263257	0.011792119	0.016720773	0.008174979	0.015090738	0.01182371	0.011659437	0.015053897	0.012446637	0.01782304	0.020837431	0.018278595	0.012502943	0.01976007	0.010401919	0.013514835	0.010746788
original_glcm_SumEntropy	5.887785823	5.414169806	5.337296737	5.993040404	5.820730692	5.432474426	5.968049677	6.163891309	6.22239798	5.345666066	5.636401735	5.612541352	5.777940506	5.753435443	5.822592944	5.61932278	5.845001229	5.823946418	5.158703328	5.640232408	5.786600541	5.803003104	6.568834319	5.464059882	6.267983974	5.916152817	5.733340437	6.023846774	6.015074036	5.574207245	5.686123021	5.47542017	5.726180821	5.995263186	5.461059393	6.119685304	5.878400008	5.374124457	6.056459263	5.73401924	5.939499667	5.438539786	5.292531087	5.221856835	5.686164949	5.859526209	6.182970052	5.771067895	5.745260109
original_gldm_DependenceNonUniformity	1009.824827	1372.62054	870.5974333	1081.965844	1036.777702	1053.115373	1201.859707	1361.155084	1555.110032	856.494228	917.3569268	1197.093275	1615.289716	1273.244836	881.7638272	1464.524527	1159.554818	1266.141099	896.5207889	1116.440024	840.2075327	1346.664828	1506.06752	1022.600236	1206.757099	1223.482823	1111.896168	825.7365931	1148.643177	996.4577465	1273.524233	1028.224082	1062.098643	1209.810147	1154.299722	904.4728033	1297.554745	1089.243437	1341.788377	949.573913	625.7701205	745.2071122	542.8609195	798.7418339	1229.241011	1093.189176	1175.254515	977.5707992	1588.26012
original_gldm_DependenceNonUniformityNormalized	0.31815527	0.29865547	0.294021423	0.342177686	0.352405745	0.318065652	0.359515318	0.304168734	0.359479897	0.308980602	0.277482434	0.324591452	0.309917444	0.273933915	0.355980552	0.298091701	0.307819171	0.288612058	0.238944773	0.331484568	0.322908352	0.285673489	0.356803487	0.301474126	0.305972895	0.284002512	0.34360203	0.325605912	0.321208942	0.292387836	0.3652206	0.301974767	0.320391747	0.323046768	0.266951832	0.315367086	0.255978446	0.288847371	0.345021439	0.305820906	0.301575962	0.291210282	0.311989034	0.314341532	0.29864942	0.261779017	0.331618091	0.307605664	0.307623498
original_gldm_DependenceVariance	1.006782026	1.095511971	1.14781339	0.830222587	0.865400924	0.98029294	0.874073801	1.082613202	0.837051885	1.083285962	1.215718071	1.01304577	0.984585869	1.335876886	0.80469345	1.086919151	1.035416403	1.195116495	1.54651819	0.901754885	1.064688016	1.285758721	0.815127328	1.084727313	1.139394474	1.240276345	0.963869463	0.977761247	0.984944059	1.147592519	0.816270915	1.074084798	0.990134791	1.004925553	1.346622684	0.974235492	1.405231985	1.111623472	0.880599665	1.148072534	1.209691044	1.183209969	1.030208746	1.07751862	1.11182321	1.442470934	0.934842662	1.030106288	1.044379342
original_gldm_GrayLevelNonUniformity	114.2501575	242.7976501	155.5700777	103.2517394	107.4792658	161.2869224	113.4223751	142.2563128	127.9389736	141.5822511	144.2788869	163.159436	216.0629317	194.5843373	94.03108599	216.3580297	151.8473586	175.7845908	245.5181237	146.8135392	99.61952344	191.3470513	95.86377636	169.9316038	112.0476673	166.0868152	130.07911	84.45189274	123.6297539	161.0058685	146.3805564	168.661674	133.2865762	132.0905207	220.113321	86.4735007	198.9779049	197.2932909	124.4096169	126.84219	72.0313253	130.717077	99.06436782	146.8378591	169.627794	167.8122605	105.0214447	123.2706104	214.0792175
original_gldm_LargeDependenceEmphasis	4.802772527	5.228894691	5.362715299	4.194813409	4.123045547	4.750528541	4.049356865	5.11575419	3.980582524	5.002886003	5.914095584	4.661062907	4.952417498	6.119621343	4.027856278	5.238957867	4.985664985	5.624572601	7.645522388	4.425178147	4.760184473	5.712346203	3.995024876	5.19634434	5.109026369	5.785051068	4.349196539	4.644321767	4.723154362	5.482981221	3.89761973	5.165051395	4.695324284	4.693991989	6.302497687	4.794979079	6.762872361	5.550517104	4.229622011	5.113365539	5.293012048	5.497069168	4.916091954	4.901613538	5.233236152	6.582854406	4.506772009	4.989930774	4.992639938
original_gldm_SmallDependenceEmphasis	0.509743136	0.484977385	0.483633339	0.547116318	0.563879247	0.511851444	0.578735976	0.493424603	0.584072276	0.508493961	0.440079877	0.532719194	0.486981417	0.44277824	0.559902436	0.48208562	0.49811528	0.460863159	0.364551869	0.535510606	0.531361496	0.474267109	0.572198334	0.48334667	0.510708775	0.454134901	0.560078367	0.522487287	0.514235754	0.466040579	0.589925915	0.485365552	0.523753058	0.524597271	0.431693028	0.505249006	0.404107867	0.452438891	0.554345124	0.513071027	0.502909292	0.474926882	0.503860473	0.519185958	0.489255845	0.423296666	0.529111132	0.496265425	0.500048684
original_glrlm_GrayLevelNonUniformity	99.70921319	208.0724634	132.8681207	91.51549484	96.05196319	139.0238645	100.7312585	120.5697396	112.7259515	122.4040704	122.0540997	141.7243767	187.081307	162.8147633	83.55751204	187.3005569	130.2533262	148.3574407	193.9370083	128.9009348	87.28684021	160.0730003	85.44702937	145.683969	95.39269195	139.631897	115.0179763	73.37497148	107.3542955	136.5803768	129.5793964	143.0627349	116.033976	113.9845166	182.0532868	75.52408979	162.3991818	168.5074902	108.3403177	108.6178663	61.58833201	110.1272463	84.27080669	126.39608	145.9264994	136.0608477	91.79359027	105.2714737	185.9719977
original_glrlm_GrayLevelNonUniformityNormalized	0.035639011	0.051983425	0.051671595	0.032312651	0.036300156	0.047587125	0.033395787	0.030828338	0.028844745	0.050319304	0.043231255	0.043360083	0.040973076	0.041133807	0.037457224	0.043805664	0.039445991	0.039233606	0.063310134	0.0429876	0.037916854	0.039391617	0.022439361	0.049281112	0.027612398	0.037754293	0.039710537	0.03266745	0.033986521	0.046343327	0.041033303	0.048172408	0.039581066	0.03439272	0.049722188	0.029900104	0.038336955	0.051862598	0.031080347	0.039926721	0.03401875	0.049724918	0.055115111	0.056485594	0.040692053	0.038706813	0.029143445	0.037800578	0.04108932
original_glrlm_LongRunEmphasis	1.450545551	1.49739668	1.512022158	1.38054248	1.367492102	1.448187254	1.359778572	1.489182012	1.347736164	1.471140592	1.597301941	1.427894825	1.47445565	1.619738304	1.360402347	1.501988311	1.479928608	1.54184709	1.800698366	1.406678069	1.44158936	1.548873744	1.355604156	1.501385471	1.476962694	1.565318228	1.395024584	1.427456634	1.445853979	1.53860016	1.340297557	1.498146672	1.453180542	1.438089498	1.625481999	1.452334059	1.689374019	1.552622038	1.385691651	1.483428265	1.50177347	1.539380335	1.474292829	1.458049231	1.500081748	1.658791983	1.412691598	1.469472489	1.474690123
original_glrlm_RunEntropy	5.553828019	5.172011195	5.117187153	5.640850272	5.457541581	5.163276175	5.584036325	5.881084105	5.788204555	5.117358785	5.394188291	5.332664618	5.465536855	5.518926967	5.46502812	5.33411513	5.561377963	5.563727693	5.122943757	5.297742153	5.47710685	5.563515294	6.101576434	5.206952368	5.949137036	5.652835261	5.372353452	5.677255947	5.663791421	5.314886126	5.359294296	5.205965912	5.427106612	5.63475341	5.261083611	5.74493958	5.699260278	5.122583168	5.697300993	5.465217962	5.630095853	5.20350484	5.075873632	4.957984827	5.433351808	5.686036726	5.796890254	5.498263709	5.424670059
original_glrlm_RunLengthNonUniformity	2214.999575	3102.645884	1983.845522	2300.900057	2171.554728	2319.692389	2495.148015	3061.536899	3226.187787	1911.897064	2133.188252	2615.078316	3579.788488	2989.980442	1832.79532	3312.84529	2601.118203	2879.852438	2132.96007	2414.571336	1844.462144	3107.220829	3139.325392	2301.092738	2713.910961	2804.564325	2369.46669	1791.266816	2521.774119	2268.709637	2623.530565	2314.391197	2358.409388	2649.381029	2708.173438	1993.52522	3077.666845	2482.850011	2844.369569	2141.342063	1415.301946	1714.682151	1211.094313	1770.244784	2787.598149	2583.713966	2527.945974	2178.795701	3558.584484
original_glrlm_RunLengthNonUniformityNormalized	0.791421101	0.774544722	0.7711301	0.812091888	0.820378477	0.793705359	0.826644388	0.782572627	0.82523935	0.785778441	0.754775755	0.799738044	0.783578433	0.754882891	0.821203957	0.774401584	0.787232903	0.761075104	0.695637022	0.804672454	0.800884994	0.764047945	0.82428849	0.777881648	0.785144775	0.757348728	0.817810701	0.796766548	0.797975581	0.769452578	0.830532501	0.778810364	0.803425556	0.799079618	0.738957048	0.788640011	0.725904332	0.76322955	0.815722436	0.786693414	0.781170896	0.773424508	0.791623625	0.790614191	0.776961312	0.734473183	0.802115252	0.781959331	0.785839742
original_glrlm_RunPercentage	0.881458727	0.87086597	0.868372172	0.895714738	0.899388171	0.882286318	0.90225845	0.87396648	0.903374942	0.877525253	0.854053237	0.886252711	0.876007291	0.85160284	0.900585386	0.8702931	0.876559596	0.861921587	0.816297974	0.890365202	0.884704074	0.862006788	0.90209666	0.871535967	0.875950811	0.858519034	0.895009271	0.885646688	0.883319351	0.864730047	0.905577861	0.872173275	0.88438914	0.884913218	0.846727567	0.880665969	0.835667785	0.861641474	0.896245822	0.876086957	0.872409639	0.8653771	0.878591954	0.880558835	0.871234208	0.841594828	0.888755643	0.876258653	0.876622119
original_glrlm_RunVariance	0.162622667	0.176901026	0.184451408	0.13332776	0.130414013	0.16247531	0.129867832	0.179170077	0.121576666	0.171823597	0.223780706	0.153741461	0.169941822	0.239278451	0.126460449	0.180349339	0.176919089	0.194154257	0.296913076	0.143795139	0.162917875	0.20091077	0.126334945	0.183363958	0.172545647	0.205443874	0.145883257	0.150301477	0.163177218	0.199941064	0.120193894	0.181967062	0.17161156	0.159842287	0.228043246	0.161091895	0.254910712	0.202829689	0.139663056	0.178900078	0.185433597	0.201217266	0.177150473	0.166773774	0.18149667	0.244136901	0.145523665	0.165859376	0.172256154
original_glrlm_ShortRunEmphasis	0.910488615	0.901978483	0.900369246	0.920517939	0.924319534	0.911519775	0.927074602	0.90602995	0.926693734	0.907743604	0.891734966	0.914453407	0.906482362	0.891702105	0.924708558	0.902004727	0.908167697	0.895162233	0.860080541	0.916826443	0.91483022	0.896606338	0.926251216	0.903620022	0.907172223	0.893091358	0.922884441	0.912914948	0.913435043	0.899384572	0.929048363	0.90408514	0.915691213	0.914095291	0.883662316	0.909057093	0.876693748	0.896065289	0.922156675	0.907949021	0.905159958	0.9010197	0.910244637	0.909941412	0.903206428	0.881266811	0.915564915	0.905754518	0.907557163
original_glszm_GrayLevelNonUniformityNormalized	0.034696813	0.049227596	0.049225606	0.03122635	0.035621359	0.044714543	0.03203842	0.028302053	0.027186531	0.047847673	0.041657479	0.040761254	0.039253649	0.039220028	0.035907112	0.042850541	0.037239422	0.036781888	0.057168945	0.041132807	0.036423845	0.03667671	0.022013825	0.047122991	0.025623084	0.035877653	0.038431483	0.031121218	0.032606273	0.043705429	0.038322861	0.044795915	0.037906031	0.032224842	0.046502576	0.029361806	0.03614477	0.049647043	0.028902444	0.037566312	0.032280301	0.046070318	0.049749114	0.053114607	0.039449792	0.035352439	0.027948426	0.035269129	0.039845589
original_glszm_SizeZoneNonUniformityNormalized	0.477995631	0.460003606	0.462257439	0.512353691	0.526004456	0.485058511	0.547334466	0.469091588	0.55734746	0.493544221	0.421324118	0.511377023	0.451863912	0.430660887	0.51879804	0.457041725	0.476001872	0.438256041	0.365653434	0.505353029	0.510026919	0.462058942	0.538265436	0.456260126	0.496792712	0.433234652	0.534169594	0.487596075	0.485788992	0.447163526	0.563098959	0.463191794	0.497621271	0.499257137	0.417361792	0.473039235	0.400260307	0.424708874	0.524607262	0.497707293	0.490306369	0.459286509	0.479200469	0.500329722	0.47180172	0.41621885	0.493126981	0.471846153	0.476466343
original_glszm_SmallAreaEmphasis	0.717928214	0.704681363	0.706701415	0.743809869	0.753687893	0.723547943	0.768434332	0.711844021	0.775267519	0.730101207	0.673768571	0.743211745	0.697526546	0.681360878	0.747870375	0.70266155	0.717219282	0.686636445	0.625508659	0.738935129	0.7423051	0.706758549	0.762267289	0.701682716	0.732727696	0.682791021	0.759437737	0.725126024	0.724308734	0.693745237	0.779127487	0.707146758	0.733436467	0.7343818	0.670528158	0.714376329	0.65652715	0.675936915	0.752587869	0.73349731	0.727896248	0.704578932	0.719329978	0.735119414	0.713638234	0.66967839	0.729012884	0.713716475	0.717513972
original_glszm_ZonePercentage	0.604284814	0.577893821	0.574130361	0.63883618	0.656016315	0.602536998	0.666766378	0.583687151	0.669209431	0.593434343	0.528433152	0.619848156	0.583653108	0.52904475	0.65442067	0.572562589	0.58534643	0.553453385	0.442164179	0.625593824	0.618370484	0.560033941	0.6607439	0.575176887	0.596602434	0.545728877	0.646477132	0.618690852	0.603747204	0.554284038	0.673931746	0.573861968	0.613273002	0.613351135	0.520814061	0.600069735	0.484119156	0.545478653	0.64206737	0.600322061	0.587951807	0.559202814	0.593103448	0.606847698	0.577745384	0.507662835	0.625564334	0.586217747	0.589967073
[truncated: 117 more columns]
